# Supplementary material for: JANUS, a spliceosome-associated protein, promotes miRNA biogenesis in Arabidopsis
Source: Nucleic Acids Res. 2023 Nov 22;52(1):420–30. doi: 10.1093/nar/gkad1105 (PMC10783502; doi:10.1093/nar/gkad1105)
Supplement: gkad1105_Supplemental_Files [file gkad1105_supplemental_files.zip]

Archive with 6 entries (6 files):
- Supplemental Materials.docx
- Supplementary dataset 1 miRNA.xlsx
- Supplementary dataset 2 DEG.xlsx
- Supplementary dataset 3 GO enrichment.xlsx
- Supplementary dataset 4 AS.xlsx
- Supplementary Table 1 primers .docx
