# Supplementary material for: JANUS, a spliceosome-associated protein, promotes miRNA biogenesis in Arabidopsis
Source: Nucleic Acids Res. 2023 Nov 22;52(1):420–30. doi: 10.1093/nar/gkad1105 (PMC10783502; doi:10.1093/nar/gkad1105)
Supplement: gkad1105_Supplemental_Files [file gkad1105_supplemental_files.zip › Supplementary dataset 1 miRNA.xlsx]

## Sheet: Sheet1
Supplemental data 1. miRNA levels determined by small RNA deep-sequening.
miRNA	Col_reads	janus_reads
ath-miR156a-3p	32.1361	3.5228
ath-miR156a-5p	2047.91	1074.65
ath-miR156b-3p	103.229	856.891
ath-miR156b-5p	2048.45	1074.13
ath-miR156c-5p	2047.91	1074.65
ath-miR156d-3p	161.113	90.0041
ath-miR156d-5p	2567.11	1386.81
ath-miR156e	2047.91	1074.69
ath-miR156f-3p	10.6069	1.0011
ath-miR156f-5p	2047.91	1074.69
ath-miR156h	638.655	515.256
ath-miR157a-3p	19.7585	145.214
ath-miR157b-3p	19.7585	145.214
ath-miR159b-5p	2786.21	829.772
ath-miR160a-3p	136.75	76.0275
ath-miR163	514.061	660.652
ath-miR165a-5p	2705.86	1478.23
ath-miR167a-3p	1352.27	627.297
ath-miR167a-5p	73678.2	25085.5
ath-miR167b	73658.9	25077.4
ath-miR169a-3p	18.7534	42.5638
ath-miR169b-5p	49.0428	20.0973
ath-miR170-5p	8061.98	3324.11
ath-miR171a-3p	56949.7	23807.9
ath-miR171a-5p	8083.42	3330.04
ath-miR171b-3p	29215.5	19291.2
ath-miR171b-5p	279.909	137.597
ath-miR171c-3p	29245.9	19321.7
ath-miR171c-5p	192.805	290.162
ath-miR172b-5p	6514.33	2042.06
ath-miR172e-5p	5953.7	1853.49
ath-miR1887	9.8413	1.0392
ath-miR2112-3p	4.6109	17.5756
ath-miR2934-5p	128.848	4.8527
ath-miR2939	224.941	18.3478
ath-miR3440b-5p	67.7963	140.729
ath-miR390a-3p	8964.46	2610.81
ath-miR390a-5p	13788.3	7542.22
ath-miR390b-3p	6966.32	897.391
ath-miR390b-5p	13768.2	7529.8
ath-miR391-3p	71.0451	124.75
ath-miR393a-3p	70.4903	107.656
ath-miR393b-3p	285.421	155.311
ath-miR395a	58.0898	1518.59
ath-miR395b	56.9443	793.939
ath-miR395c	56.9443	793.939
ath-miR395d	58.0898	1518.59
ath-miR395e	58.0898	1519.11
ath-miR395f	56.9443	793.939
ath-miR396a-3p	556.405	178.526
ath-miR396b-3p	140.466	75.5985
ath-miR396b-5p	8152.5	4216.84
ath-miR397b	7.1472	41.1576
ath-miR398a-3p	15.3698	62.5467
ath-miR398b-3p	7826.46	51739.2
ath-miR398b-5p	10.0692	72.3903
ath-miR398c-3p	7826.46	51739.2
ath-miR398c-5p	10.0692	72.8718
ath-miR399c-3p	370.894	237.874
ath-miR408-3p	420.261	1286.97
ath-miR408-5p	301.984	657.5
ath-miR4228-5p	161.277	114.983
ath-miR4239	6.3056	0
ath-miR472-5p	177.137	94.6661
ath-miR5014a-3p	10.3029	36.5431
ath-miR5014a-5p	47.0442	182.697
ath-miR5015	14.6859	0.4815
ath-miR5016	18.3735	3.5228
ath-miR5017-3p	66.8787	6.8929
ath-miR5017-5p	42.1121	1.4825
ath-miR5023	6.3056	0
ath-miR5024-3p	28.6004	97.4453
ath-miR5024-5p	108.844	186.663
ath-miR5026	133.529	230.719
ath-miR5028	116.552	22.4283
ath-miR5637	4.307	26.5707
ath-miR5648-5p	13.9145	1.4444
ath-miR5653	1358.34	906.338
ath-miR5656	12.6872	32.4007
ath-miR5659	99.4707	32.7678
ath-miR5661	2.998	16.3839
ath-miR5997	82.8621	40.4854
ath-miR773a	2610.81	64135.8
ath-miR773b-3p	0.5377	10.492
ath-miR774a	95.9996	6.8548
ath-miR775	1722.06	1370.34
ath-miR778	804.55	34.603
ath-miR780.1	2665.63	201.798
ath-miR780.2	1901.94	169.688
ath-miR781a	60.7724	187.159
ath-miR781b	59.1594	185.562
ath-miR8121	32.3052	84.6843
ath-miR8169	42.3515	15.5354
ath-miR8183	42.439	11.4168
ath-miR822-5p	319.199	57.9085
ath-miR823	176.061	429.57
ath-miR824-3p	339.075	192.884
ath-miR826a	3.6876	15.3828
ath-miR827	53.1921	104.638
ath-miR829-3p.1	8.9939	0.4815
ath-miR829-3p.2	11.3782	0
ath-miR829-5p	1124.95	92.8022
ath-miR831-3p	173.561	29.3976
ath-miR838	16.2229	38.8885
ath-miR839-5p	2622.3	271.285
ath-miR841b-5p	33.977	14.3055
ath-miR843	66.8787	3096.46
ath-miR845a	8791.08	460.889
ath-miR845b	334.511	13.6715
ath-miR846-3p	32.4343	4.4857
ath-miR846-5p	15.2938	2.4836
ath-miR848	165.578	117.528
ath-miR850	55.4245	95.0093
ath-miR851-5p	733.949	301.188
ath-miR852	48.4235	104.844
ath-miR854a	11.3782	90.7906
ath-miR854b	16.1469	69.9592
ath-miR854c	11.3782	90.7906
ath-miR854d	7.9186	53.2703
ath-miR854e	7.9186	53.2703
ath-miR856	720.833	73.0719
ath-miR858a	28967.6	13205
ath-miR858b	24919.7	11069.2
ath-miR859	117.909	9.9724
ath-miR860	72.3312	132.697
ath-miR863-5p	57.4991	30.8801
ath-miR867	135.435	2.8887
ath-miR868-5p	6.7673	0
