# Supplementary material for: JANUS, a spliceosome-associated protein, promotes miRNA biogenesis in Arabidopsis
Source: Nucleic Acids Res. 2023 Nov 22;52(1):420–30. doi: 10.1093/nar/gkad1105 (PMC10783502; doi:10.1093/nar/gkad1105)
Supplement: gkad1105_Supplemental_Files [file gkad1105_supplemental_files.zip › Supplementary dataset 2 DEG.xlsx]

## Sheet: Down-regulated genes
Supplementary Dataset 2. Differentially expressed genes in janus as determined by RNA-seq analysis.
Down-regulated genes in janus
Gene	FoldChange	qVal(FDR)
AT1G64830	0	6.1e-08
AT2G14365	0	8.13e-08
AT1G59630	0	1.04e-07
AT1G27280	0	2.3e-07
AT4G22165	0	3.33e-07
AT1G33540	0	3.87e-07
AT2G04480	0	8.03e-07
AT1G24062	0	1.19e-06
AT3G44930	0	2.69e-06
AT3G01326	0	2.87e-06
AT2G32905	0	3.58e-06
AT1G23300	0	1.38e-05
AT1G69990	0	1.59e-05
AT1G70040	0	2.15e-05
AT4G22030	0	2.99e-05
AT5G39365	0	7.16e-05
AT1G21866	0	0.0002
AT2G04046	0	0.0002
AT3G24465	0	0.0002
AT3G45180	0	0.0002
AT3G15860	0	0.0003
AT3G30160	0	0.0003
AT4G10560	0	0.0003
AT5G41510	0	0.0003
AT3G52690	0	0.0005
AT5G49250	0	0.0005
AT3G26150	0	0.0008
AT1G67130	0	0.0009
AT2G46850	0	0.0009
AT5G47300	0	0.0009
AT5G34828	0	0.0011
AT5G27570	0	0.0013
AT1G11980	0	0.0014
AT1G33710	0	0.0017
AT2G24696	0	0.0017
AT1G68907	0	0.0025
AT1G18780	0	0.0026
AT2G32788	0	0.003
AT2G32785	0	0.0032
AT5G65330	0	0.0041
AT4G22640	0	0.0052
AT1G53708	0	0.0057
AT1G23680	0	0.0058
AT1G32763	0	0.0075
AT4G13060	0	0.0101
AT3G43570	0	0.0105
AT3G47760	0	0.0108
AT3G17620	0	0.0131
AT5G20460	0	0.0131
AT2G34320	0	0.0137
AT3G07490	0	0.0159
AT5G41720	0	0.0177
AT1G60986	0	0.0184
AT1G76910	0	0.0184
AT5G62830	0	0.0188
AT4G09690	0	0.0192
AT5G49870	0	0.0248
AT3G47720	0	0.0259
AT3G20993	0	0.0315
AT5G55855	0	0.0321
AT3G48400	0	0.0328
AT1G34815	0	0.0334
AT4G05250	0	0.0412
AT2G33270	0.0003	0
AT2G02140	0.0004	0
AT4G29305	0.0005	3.98e-255
AT1G04450	0.0005	9.34e-249
AT5G39310	0.0005	3.24e-195
AT5G56640	0.0006	7.29e-248
AT1G24620	0.0007	8.6e-191
AT1G19500	0.0009	3.16e-301
AT2G21490	0.0012	0
AT2G31425	0.0012	0
AT1G79400	0.0012	4.81e-212
AT2G40990	0.0012	4.26e-207
AT5G41780	0.0012	1.5170755017919e-317
AT2G19000	0.0013	0
AT5G42340	0.0013	2.36e-209
AT3G28810	0.0014	0
AT3G62640	0.0015	0
AT5G43300	0.0016	0
AT2G04115	0.0018	0
AT5G47000	0.0018	0
AT1G49270	0.0019	0
AT5G65690	0.0019	0
AT2G46860	0.002	0
AT4G25590	0.002	0
AT5G48140	0.002	0
AT3G17060	0.0022	0
AT1G61563	0.0023	0
AT3G18220	0.0023	0
AT5G07420	0.0023	0
AT2G16730	0.0025	0
AT1G67290	0.0026	0
AT5G03600	0.0026	1.78e-117
AT4G20670	0.0029	1.83e-215
AT1G74820	0.003	1.46e-44
AT1G08150	0.0032	0
AT1G52680	0.0032	0
AT2G47340	0.0033	3.32e-306
AT3G02810	0.0034	0
AT3G04360	0.0034	0
AT1G23520	0.0035	0
AT2G22290	0.0035	4.84e-35
AT1G61720	0.0036	1.27e-239
AT1G01310	0.0041	0
AT2G21480	0.0042	0
AT1G28305	0	1.98e-291
AT4G20590	0	5.8e-182
AT3G22050	0	6.08e-181
AT2G33670	0	2.38e-174
AT2G06983	0	9.14e-157
AT2G10970	0	6.84e-78
AT5G26150	0	7.14e-67
AT4G28088	0	1.66e-62
AT3G22020	0	7.49e-62
AT2G17845	0	1.93e-53
AT3G44230	0	3.4e-44
AT4G10507	0	2.72e-41
AT4G35280	0	2.84e-40
AT2G43386	0	9.1e-39
AT4G14810	0	1.42e-35
AT5G37650	0	1.62e-35
AT5G14345	0	5.75e-33
AT1G43145	0	1.2e-31
AT2G22807	0	7.3e-29
AT3G44235	0	5.56e-25
AT4G29285	0	4.53e-24
AT4G26380	0	6.67e-24
AT4G01760	0	2.38e-21
AT4G02733	0	1.25e-20
AT1G09245	0	1.7e-20
AT4G09647	0	4.83e-20
AT2G25344	0	1.55e-18
AT1G08695	0	2.47e-16
AT1G60370	0	2.78e-15
AT4G35725	0	7.32e-15
AT1G51915	0	1.28e-14
AT5G48905	0	1.28e-14
AT5G44640	0	2.68e-14
AT3G14185	0	1.93e-13
AT3G53305	0	3.13e-13
AT2G04910	0	3.37e-13
AT5G53635	0	6.01e-13
AT5G15040	0	1.04e-12
AT5G08695	0	9.3e-11
AT5G63170	0	1.87e-10
AT2G16018	0	4.66e-10
AT1G10745	0	8.6e-10
AT5G48945	0	1.53e-09
AT1G54445	0	1.56e-09
AT2G16120	0	1.71e-09
AT4G23080	0	7.83e-09
AT4G31470	0	8.81e-09
AT5G38260	0	2.12e-08
AT2G25185	0	2.47e-08
AT2G19045	0	3.09e-08
AT2G24080	0	3.44e-08
AT4G08360	0	4.39e-08
AT2G45110	0	5.72e-08
AT1G66220	0	1.84e-07
AT2G22155	0	1.88e-07
AT4G03580	0	2.3e-07
AT4G10595	0	2.3e-07
AT4G39745	0	7e-07
AT1G66270	0	1e-06
AT5G01140	0	1.16e-06
AT3G50020	0	1.76e-06
AT5G17320	0	7.2e-06
AT2G21110	0	7.36e-06
AT3G23715	0	1.3e-05
AT1G58242	0	1.52e-05
AT5G51845	0	1.65e-05
AT1G47389	0	2.91e-05
AT4G12820	0	5.28e-05
AT3G61390	0	6.59e-05
AT5G14602	0	9.84e-05
AT3G15700	0	0.0001
AT3G46310	0	0.0001
AT1G47495	0	0.0002
AT5G35920	0	0.0002
AT5G62627	0	0.0002
AT5G41430	0	0.0003
AT3G52320	0	0.0004
AT5G02730	0	0.0006
AT5G55800	0	0.0006
AT2G18530	0	0.0007
AT5G06900	0	0.0007
AT2G04045	0	0.0008
AT5G59100	0	0.0016
AT3G44704	0	0.0032
AT2G28725	0	0.004
AT3G24580	0	0.0045
AT5G19175	0	0.0053
AT1G32992	0	0.0077
AT3G28550	0	0.0078
AT2G25305	0	0.0083
AT5G56770	0	0.0086
AT2G19040	0	0.0096
AT4G39750	0	0.0105
AT1G34800	0	0.0129
AT1G66245	0	0.0131
AT1G34830	0	0.014
AT5G04400	0	0.0165
AT5G49600	0	0.017
AT3G06090	0	0.0184
AT1G34810	0	0.0188
AT2G45406	0	0.0315
AT4G10680	0	3.79e-07
AT2G03937	0	4.42e-05
AT3G46570	0	5.74e-05
AT1G77682	0	0.0006
AT2G32835	0	0.0013
AT1G30974	0	0.0043
AT3G27331	0	0.0075
AT4G33145	0	0.0137
AT4G37340	0	0.0173
AT1G21835	0	0.0188
AT2G34740	0	0.0188
AT5G41250	0	0.0229
AT1G67670	0	0.0239
AT5G09711	0	0.0315
AT1G34820	0	0.0321
AT2G14580	0	0.0321
AT2G30730	0	0.0328
AT1G43665	0	0.0423
AT1G61480	0	0.0432
AT3G52600	0.0004	0
AT1G30350	0.0005	0
AT2G16505	0.0006	0
AT4G35700	0.0006	2.92e-221
AT4G11030	0.0007	0
AT4G35670	0.0007	0
AT4G20650	0.0007	8.83e-190
AT4G20640	0.0007	3.93e-188
AT5G10500	0.0008	1.2e-130
AT3G62230	0.0009	0
AT1G23690	0.0009	9.65e-141
AT5G39400	0.001	0
AT4G37840	0.001	2.29e-129
AT3G25265	0.001	2.83e-129
AT3G60570	0.001	2.6e-83
AT1G10620	0.001	8.5e-67
AT1G80470	0.0011	1.1e-243
AT1G71680	0.0012	0
AT2G36020	0.0012	0
AT3G25165	0.0012	0
AT5G61700	0.0012	2.32e-162
AT2G17890	0.0012	2.2165042111406e-314
AT3G26934	0.0013	0
AT1G79860	0.0014	0
AT4G20530	0.0014	5.71e-193
AT5G57200	0.0014	4.42e-186
AT3G21900	0.0014	4.68e-83
AT4G20540	0.0015	3.57e-182
AT3G21960	0.0015	6.9e-180
AT4G30770	0.0015	1.73e-86
AT1G54070	0.0016	0
AT3G54800	0.0016	0
AT5G23270	0.0016	0
AT1G66210	0.0017	0
AT2G07040	0.0017	0
AT3G02970	0.0017	0
AT4G04930	0.0017	0
AT5G46795	0.0017	8.89e-156
AT5G24940	0.0017	6.86e-119
AT1G48020	0.0018	0
AT2G13350	0.0018	0
AT5G07540	0.0018	0
AT5G28690	0.0018	0
AT4G18596	0.0019	0
AT3G52000	0.0019	1.1e-71
AT1G60410	0.0019	1.93e-55
AT2G26450	0.002	0
AT3G03430	0.002	0
AT3G09930	0.002	0
AT4G36490	0.002	0
AT5G15110	0.002	0
AT1G57550	0.002	2.14e-61
AT1G28270	0.0021	0
AT1G51250	0.0021	0
AT2G46360	0.0021	0
AT3G43860	0.0021	0
AT4G01470	0.0021	0
AT5G25550	0.0021	0
AT1G07850	0.0021	9.51e-304
AT4G08630	0.0021	6.55e-247
AT4G20580	0.0021	7.14e-181
AT3G52980	0.0021	2.69e-64
AT5G60615	0.0022	0
AT1G55570	0.0023	0
AT3G05610	0.0023	0
AT3G28790	0.0023	0
AT3G52010	0.0023	0
AT3G60780	0.0023	3.65e-111
AT3G13390	0.0024	0
AT3G20580	0.0024	0
AT5G66020	0.0024	0
AT2G19030	0.0024	2.08e-50
AT5G45880	0.0025	0
AT2G47040	0.0026	0
AT5G09550	0.0026	0
AT3G52810	0.0027	0
AT3G25050	0.0028	0
AT4G13230	0.0028	0
AT5G04180	0.0028	0
AT1G74220	0.0028	7.13e-44
AT5G25340	0.0029	0
AT1G24110	0.0029	3.98e-46
AT1G21850	0.0029	4.33e-46
AT1G26480	0.003	0
AT3G07850	0.003	0
AT3G23727	0.003	2.68e-74
AT1G24520	0.0031	0
AT2G47050	0.0031	0
AT5G26717	0.0031	0
AT5G39880	0.0031	0
AT2G38910	0.0031	9.96e-54
AT1G28550	0.0032	1.91e-155
AT5G29560	0.0032	4.47e-100
AT1G22130	0.0033	6.84e-187
AT3G10890	0.0033	1.73e-80
AT5G48375	0.0033	5.52e-37
AT1G28306	0.0034	1.32e-248
AT3G11740	0.0034	6.94e-78
AT1G51260	0.0034	1e-53
AT3G04280	0.0034	5.88e-36
AT3G01328	0.0036	5.26e-34
AT2G39060	0.0037	0
AT3G57690	0.0037	0
AT5G60010	0.0037	6.85e-169
AT4G12530	0.0037	2.2e-137
AT3G23350	0.0037	3.99e-101
AT5G24100	0.0038	6.04e-32
AT2G31432	0.0039	1.96e-31
AT1G25240	0.004	0
AT5G10090	0.0041	9.92e-159
AT1G75530	0.0041	1.73e-29
AT5G61605	0	2.34e-250
AT1G28335	0	1.19e-240
AT4G13075	0	4.5e-231
AT4G10115	0	5.17e-216
AT4G20600	0	3.96e-189
AT1G54620	0	7.82e-178
AT3G53080	0	3.85e-167
AT1G19890	0	3.14e-146
AT1G04890	0	1.24e-143
AT2G15535	0	2.24e-131
AT1G66235	0	1.51e-110
AT1G32250	0	7.76e-97
AT2G04020	0	1.33e-90
AT2G24615	0	6.65e-90
AT2G18080	0	4.73e-89
AT3G53065	0	2.65e-87
AT1G62333	0	2.08e-86
AT1G19090	0	2.74e-77
AT2G43220	0	7.34e-74
AT5G01690	0	1.04e-70
AT3G22650	0	1.45e-67
AT2G35215	0	4.27e-66
AT1G08135	0	2.14e-65
AT5G24130	0	3.1e-64
AT3G28490	0	3.15e-62
AT1G11040	0	1.94e-59
AT2G16030	0	3.86e-57
AT4G32717	0	4.87e-57
AT5G45875	0	3.85e-55
AT3G29050	0	1.09e-52
AT3G21940	0	2.62e-50
AT4G01160	0	6.52e-50
AT2G11570	0	5.41e-49
AT3G27503	0	3.82e-48
AT2G27670	0	9.34e-46
AT3G22053	0	3.24e-41
AT1G67540	0	7.16e-39
AT4G14315	0	9e-38
AT1G68630	0	1.42e-37
AT4G40100	0	4.45e-37
AT1G32361	0	1.09e-36
AT5G17470	0	1.33e-35
AT2G33190	0	3.04e-35
AT5G23030	0	2.27e-33
AT1G64235	0	7.78e-33
AT2G05642	0	1.71e-32
AT5G40155	0	7.75e-32
AT3G22030	0	9.26e-32
AT3G22057	0	4.6e-30
AT5G03590	0	5.02e-30
AT1G63057	0	6.53e-29
AT4G10510	0	7.72e-29
AT1G05040	0	4.3e-28
AT3G27415	0	3.59e-27
AT5G38390	0	1.6e-25
AT4G16030	0	1.27e-24
AT1G09370	0	1.61e-23
AT3G25930	0	4.83e-23
AT3G44920	0	4.93e-23
AT2G20208	0	4.68e-22
AT1G32430	0	1.22e-21
AT5G39270	0	1.03e-20
AT3G22010	0	5.39e-20
AT3G46120	0	8.19e-20
AT3G22040	0	1.71e-19
AT1G61688	0	2.19e-19
AT1G42560	0	2.61e-19
AT3G53070	0	7e-19
AT1G23720	0	8.94e-19
AT4G32105	0	2.54e-18
AT2G29800	0	2.88e-18
AT2G44540	0	5.49e-17
AT4G13080	0	7.16e-17
AT4G17990	0	1e-16
AT3G55677	0	1.12e-16
AT2G42660	0	2.99e-16
AT2G29820	0	3.48e-16
AT2G16040	0	4.59e-16
AT5G46930	0	1.94e-15
AT2G47115	0	3.6e-15
AT4G30064	0	4.23e-15
AT2G47120	0	5.87e-15
AT2G04925	0	1.74e-14
AT5G43695	0	1.72e-13
AT2G30680	0	2.5e-13
AT3G48208	0	3.27e-13
AT5G46980	0	1.74e-12
AT2G17785	0	2.84e-12
AT3G01323	0	3.77e-12
AT5G65274	0	4.13e-12
AT5G34885	0	5.17e-12
AT4G29450	0	1.43e-11
AT1G68905	0	3.11e-11
AT5G25425	0	3.11e-11
AT1G47603	0	4.06e-11
AT5G44840	0	5.04e-11
AT1G22720	0	5.12e-11
AT4G04315	0	9.37e-11
AT5G42260	0	2.49e-10
AT2G15640	0	2.61e-10
AT1G21327	0	2.9e-10
AT2G27145	0	3.46e-10
AT4G10895	0	3.71e-10
AT4G09090	0	6.59e-10
AT5G46877	0	8.98e-10
AT1G64618	0	1.22e-09
AT5G60480	0	2e-09
AT3G43505	0	5.24e-09
AT4G03170	0	1.18e-08
AT5G19172	0	1.63e-08
AT4G13955	0	1.74e-08
AT4G27170	0	2.81e-08
AT5G37800	0	4.29e-08
AT1G24200	0	1.06e-07
AT1G35540	0	1.64e-07
AT4G31260	0	1.92e-07
AT2G17090	0	4.83e-07
AT2G28625	0	9.32e-07
AT4G20210	0	1.43e-06
AT2G44550	0	2.87e-06
AT3G01324	0	4.47e-06
AT4G32375	0	5.07e-06
AT3G26870	0	5.53e-06
AT5G28288	0	8.44e-06
AT5G26673	0	8.62e-06
AT3G14970	0	1.02e-05
AT4G13095	0	1.25e-05
AT4G15053	0	1.3e-05
AT1G07476	0	1.59e-05
AT4G16195	0	1.65e-05
AT5G27238	0	2.03e-05
AT4G16040	0	2.46e-05
AT2G26865	0	3.65e-05
AT1G55928	0	4.23e-05
AT2G44925	0	5.28e-05
AT5G34883	0	7.16e-05
AT5G07480	0	7.47e-05
AT4G09545	0	9.93e-05
AT2G14670	0	0.0001
AT2G30220	0	0.0001
AT3G05950	0	0.0001
AT2G01920	0	0.0002
AT2G28920	0	0.0002
AT2G33780	0	0.0002
AT3G17560	0	0.0002
AT5G60380	0	0.0002
AT3G25090	0	0.0003
AT4G30380	0	0.0003
AT5G27247	0	0.0003
AT5G56330	0	0.0003
AT5G44960	0	0.0004
AT2G15590	0	0.0005
AT1G40087	0	0.0006
AT1G65170	0	0.0006
AT2G22940	0	0.0006
AT4G08800	0	0.0006
AT3G61172	0	0.0007
AT1G20280	0	0.001
AT2G24617	0	0.001
AT5G33330	0	0.0011
AT3G19274	0	0.0014
AT4G19035	0	0.0016
AT1G30930	0	0.0017
AT2G03933	0	0.0017
AT3G14260	0	0.0017
AT3G58320	0	0.0019
AT1G74140	0	0.002
AT3G42130	0	0.0023
AT5G39440	0	0.0024
AT1G35410	0	0.0025
AT5G47175	0	0.0025
AT3G28925	0	0.0026
AT5G26100	0	0.0032
AT5G37430	0	0.0032
AT2G19700	0	0.0033
AT1G69650	0	0.0035
AT4G12550	0	0.0036
AT4G13090	0	0.0044
AT4G18823	0	0.0053
AT2G43480	0	0.0062
AT5G20430	0	0.0069
AT1G57850	0	0.0074
AT3G55254	0	0.0077
AT1G23147	0	0.0078
AT1G34795	0	0.0078
AT1G35183	0	0.008
AT1G60815	0	0.008
AT5G07850	0	0.0096
AT1G35035	0	0.0099
AT4G17580	0	0.0108
AT4G29283	0	0.011
AT1G53690	0	0.0127
AT5G04045	0	0.0134
AT2G40310	0	0.0142
AT3G27329	0	0.0173
AT3G46760	0	0.0177
AT4G08878	0	0.0184
AT5G24950	0	0.0188
AT1G35537	0	0.0192
AT3G47050	0	0.0192
AT1G34792	0	0.0194
AT3G24508	0	0.0196
AT1G68845	0	0.0206
AT1G21864	0	0.0229
AT1G47350	0	0.0229
AT1G31380	0	0.0248
AT1G34805	0	0.0253
AT1G27250	0	0.0259
AT3G43550	0	0.0292
AT1G77150	0	0.0309
AT4G02870	0	0.0315
AT5G15670	0	0.0315
AT3G54070	0	0.0321
AT1G66640	0	0.0328
AT2G25370	0	0.033
AT3G16117	0	0.033
AT1G09550	0	0.0334
AT4G19930	0	0.0334
AT1G61165	0	0.0341
AT2G39540	0	0.0418
AT1G64420	0	0.0423
AT1G07175	0	0.044
AT3G49460	0	0.044
AT1G60625	0	0.0449
AT2G26050	0	0.0449
AT2G27320	0	0.0459
AT1G75870	0.0002	0
AT2G22180	0.0003	0
AT3G21970	0.0004	0
AT5G26060	0.0004	0
AT5G37810	0.0004	0
AT4G11485	0.0005	1.73e-260
AT3G21930	0.0005	1.84e-248
AT3G21920	0.0005	3.83e-234
AT2G29790	0.0005	3.35e-178
AT5G61680	0.0006	5.72e-226
AT2G19050	0.0006	1.25e-192
AT3G05960	0.0007	0
AT4G32714	0.0007	0
AT4G20620	0.0007	1.49e-198
AT4G20610	0.0007	1.01e-183
AT5G16100	0.0007	1.13e-180
AT3G24620	0.0007	4.25e-145
AT5G43185	0.0007	4.53e-106
AT2G26410	0.0008	0
AT5G44300	0.0008	0
AT4G10010	0.0008	1.8e-256
AT2G21720	0.0008	1.01e-158
AT3G29070	0.0008	1.35e-71
AT3G52620	0.0009	1.73e-284
AT5G25430	0.0009	6.45e-158
AT2G20430	0.0009	4.32e-149
AT3G44070	0.0009	2.81e-147
AT4G09984	0.0009	2.86e-147
AT2G26850	0.001	0
AT3G18810	0.001	0
AT3G21570	0.001	0
AT3G29040	0.001	0
AT3G46750	0.001	0
AT3G54240	0.001	0
AT4G24640	0.001	0
AT5G12000	0.001	0
AT5G64790	0.001	0
AT2G37010	0.001	3.63e-140
AT3G53075	0.001	1.11e-130
AT1G49290	0.0011	0
AT3G01085	0.0011	0
AT3G21180	0.0011	0
AT3G23270	0.0011	0
AT5G42170	0.0011	0
AT3G05725	0.0011	4.16e-264
AT3G43083	0.0011	9.76e-234
AT1G65113	0.0011	2.57e-225
AT5G46940	0.0011	3.11e-132
AT4G35610	0.0011	2.27e-125
AT4G03290	0.0012	0
AT5G39870	0.0012	0
AT3G11825	0.0012	1.81e-104
AT3G13229	0.0012	1.37e-100
AT2G31430	0.0012	2.54e-84
AT1G01980	0.0013	0
AT1G11765	0.0013	0
AT1G11770	0.0013	0
AT1G76370	0.0013	0
AT2G22950	0.0013	0
AT2G40116	0.0013	0
AT3G01230	0.0013	0
AT3G25810	0.0013	0
AT3G62710	0.0013	0
AT5G17480	0.0013	0
AT5G27870	0.0013	0
AT2G35765	0.0013	1.17e-259
AT4G13240	0.0013	2.2e-211
AT4G03620	0.0013	2.11e-208
AT5G19610	0.0013	3.42e-198
AT2G28640	0.0013	5.22e-106
AT5G46970	0.0013	7.05e-105
AT3G52080	0.0013	2.72e-101
AT3G21945	0.0013	1.08e-100
AT2G22055	0.0014	0
AT2G31500	0.0014	0
AT3G21990	0.0014	0
AT3G22510	0.0014	0
AT4G20560	0.0014	6.23e-191
AT5G61630	0.0014	3.59e-186
AT4G20570	0.0014	1.81e-185
AT4G20630	0.0014	3.61e-182
AT4G20550	0.0014	1.02e-176
AT1G04470	0.0015	0
AT2G05850	0.0015	0
AT2G28355	0.0015	0
AT3G01270	0.0015	0
AT3G26860	0.0015	0
AT4G39610	0.0015	0
AT5G16500	0.0015	0
AT5G28680	0.0015	0
AT2G13620	0.0015	1.62e-173
AT5G60070	0.0015	1.17e-60
AT1G03050	0.0016	0
AT2G26490	0.0016	0
AT3G43120	0.0016	0
AT4G11760	0.0016	0
AT3G10460	0.0016	3.07e-244
AT1G30050	0.0016	9.19e-84
AT2G16592	0.0016	1.81e-78
AT1G78980	0.0016	5.16e-77
AT1G08140	0.0017	0
AT1G35490	0.0017	0
AT2G33775	0.0017	0
AT3G08560	0.0017	0
AT3G28780	0.0017	0
AT4G21895	0.0017	0
AT5G19473	0.0017	0
AT1G22150	0.0017	2.53e-218
AT5G60740	0.0017	1.57e-211
AT2G22340	0.0017	4.46e-150
AT4G19038	0.0017	1.17e-148
AT2G19010	0.0017	7.58e-100
AT2G04675	0.0017	5.34e-68
AT4G14785	0.0017	3.79e-67
AT1G05580	0.0018	0
AT1G20135	0.0018	0
AT1G68750	0.0018	0
AT3G09530	0.0018	0
AT3G26110	0.0018	0
AT3G28820	0.0018	0
AT4G28000	0.0018	0
AT5G50830	0.0018	0
AT2G16130	0.0018	3.99e-274
AT3G07620	0.0018	1.34e-216
AT5G46990	0.0018	1.3e-143
AT2G14282	0.0018	6.8e-70
AT1G48953	0.0018	2.41e-68
AT1G34095	0.0019	0
AT1G61566	0.0019	0
AT1G69940	0.0019	0
AT2G28180	0.0019	0
AT2G41860	0.0019	0
AT2G47030	0.0019	0
AT3G01240	0.0019	0
AT3G07820	0.0019	0
AT3G16040	0.0019	0
AT5G18910	0.0019	0
AT5G20390	0.0019	0
AT4G29460	0.0019	3.86e-69
AT3G56180	0.002	0
AT4G02250	0.002	0
AT4G15980	0.002	0
AT4G10603	0.002	4.85e-248
AT3G47440	0.002	6.9e-248
AT3G58310	0.002	1.03e-191
AT4G18920	0.002	3.58e-186
AT3G28830	0.0021	0
AT4G38190	0.0021	0
AT2G30290	0.0021	1.69e-300
AT1G13890	0.0021	1.22e-183
AT3G60100	0.0021	1.82e-182
AT4G15250	0.0021	3.38e-124
AT1G05290	0.0021	7.95e-63
AT2G23900	0.0022	0
AT3G49540	0.0022	0
AT1G26320	0.0022	1.62e-290
AT1G79250	0.0022	4.32e-283
AT4G33230	0.0022	8.39e-231
AT2G22805	0.0022	9.61e-125
AT1G02790	0.0023	0
AT2G28405	0.0023	0
AT3G62170	0.0023	0
AT4G35010	0.0023	0
AT5G62850	0.0023	0
AT4G20160	0.0023	7.61e-280
AT2G23660	0.0023	1.46e-229
AT5G38435	0.0023	4.23e-220
AT1G75160	0.0023	2.42e-215
AT2G41970	0.0023	7.25e-117
AT3G02440	0.0023	4.83e-113
AT5G55980	0.0023	5.24e-53
AT3G07840	0.0023	1.63e-52
AT1G23240	0.0024	0
AT1G29140	0.0024	0
AT1G30710	0.0024	0
AT3G01250	0.0024	0
AT3G01700	0.0024	0
AT3G28980	0.0024	0
AT5G26692	0.0024	0
AT5G58170	0.0024	0
AT3G42880	0.0024	6.19e-263
AT4G27110	0.0024	5.77e-160
AT5G13350	0.0024	7.26e-158
AT3G55180	0.0024	4.02e-108
AT1G63060	0.0025	0
AT2G07560	0.0025	0
AT2G25890	0.0025	0
AT5G61720	0.0025	0
AT4G22070	0.0025	6.18e-267
AT3G22000	0.0025	1.05e-248
AT1G43630	0.0025	1.11e-104
AT3G61230	0.0026	0
AT5G07410	0.0026	0
AT5G07430	0.0026	0
AT5G25320	0.0026	0
AT3G29060	0.0026	2.65e-252
AT4G36600	0.0026	5.95e-164
AT1G50990	0.0027	2.24e-97
AT1G74830	0.0027	3.45e-95
AT3G13400	0.0028	0
AT3G25170	0.0028	0
AT3G59455	0.0028	0
AT5G12180	0.0028	0
AT5G50030	0.0028	0
AT2G45403	0.0028	1.4e-215
AT4G20680	0.0028	9.58e-174
AT1G10385	0.0028	9.61e-53
AT2G44560	0.0029	0
AT3G03800	0.0029	0
AT3G07830	0.0029	0
AT3G14040	0.0029	0
AT4G13560	0.0029	0
AT5G14380	0.0029	0
AT2G38905	0.0029	1.09e-87
AT2G24450	0.003	0
AT3G19090	0.003	0
AT4G04980	0.003	8.25e-299
AT2G29040	0.003	2.43e-133
AT1G14420	0.0031	0
AT2G33690	0.0031	0
AT3G13227	0.0031	0
AT3G62180	0.0031	0
AT3G12660	0.0031	1.39e-283
AT1G22760	0.0032	0
AT5G38760	0.0032	0
AT1G62450	0.0032	5.62e-124
AT1G16380	0.0032	5.45e-41
AT5G39280	0.0032	8.38e-39
AT5G53520	0.0032	6.46e-38
AT3G43833	0.0032	6.98e-28
AT1G60740	0.0033	0
AT4G25950	0.0033	0
AT5G52360	0.0033	2.57e-302
AT5G64820	0.0033	1.73e-31
AT1G77980	0.0034	1.63e-151
AT5G14670	0.0034	1.85e-149
AT2G21990	0.0034	1.09e-142
AT1G29010	0.0034	6.71e-114
AT1G11920	0.0034	4.61e-39
AT1G01460	0.0035	0
AT1G10770	0.0035	0
AT2G19770	0.0035	0
AT4G00350	0.0035	0
AT5G39493	0.0035	0
AT1G76965	0.0035	1.65e-214
AT5G19640	0.0035	4.35e-176
AT5G37060	0.0035	1.15e-140
AT5G61710	0.0035	3.65e-138
AT1G04670	0.0036	5.81e-158
AT1G23590	0.0036	7.8e-150
AT4G15650	0.0036	5.62e-69
AT5G26310	0.0036	5.42e-68
AT2G03840	0.0036	1.28e-33
AT3G20865	0.0037	0
AT4G17690	0.0037	1.33e-136
AT2G34825	0.0037	3.65e-102
AT3G12160	0.0037	4.78e-97
AT1G61940	0.0037	8.53e-36
AT4G09190	0.0037	6.4e-33
AT3G08790	0.0038	5.75e-290
AT2G34820	0.0038	2.9e-32
AT4G04077	0.0039	0
AT5G65158	0.0039	1.97e-23
AT1G02040	0.0039	1.37271770180419e-315
AT5G35390	0.0041	1.73e-121
AT5G58880	0.0041	2.17e-89
AT2G32885	0.0042	0
AT4G15750	0.0042	0
AT4G08550	0.0042	3.73e-89
AT1G32320	0.0042	9.35e-20
AT3G36659	0.0043	0
AT4G32510	0.0043	0
AT3G45810	0.0043	6.39e-112
AT1G28430	0.0044	0
AT4G33355	0.0044	0
AT5G59370	0.0044	0
AT1G63190	0.0044	3.99e-27
AT5G48270	0.0044	1.22e-19
AT3G54700	0.0045	0
AT5G54095	0.0045	0
AT1G16760	0.0045	6.17e-194
AT4G18790	0.0046	7.01e-109
AT3G56420	0.0046	2.95e-20
AT1G50310	0.0047	0
AT2G27180	0.0047	0
AT3G28770	0.0047	0
AT1G50610	0.0047	3.87e-283
AT3G55190	0.0047	4.63e-129
AT5G44265	0.0047	3.36e-107
AT2G31780	0.0047	4.95e-53
AT3G47130	0.0047	4.52e-28
AT4G39130	0.0047	7.84e-20
AT5G26700	0.0048	0
AT1G23640	0.0048	5.37e-183
AT3G21980	0.0048	2e-157
AT5G48543	0.0048	2.8e-128
AT2G24320	0.0048	7.6e-79
AT1G10010	0.0048	3.31e-25
AT3G06260	0.0049	0
AT2G16016	0.0049	1.22e-20
AT3G17980	0.005	0
AT5G46200	0.005	3.04e-173
AT1G18520	0.005	6.68e-103
AT3G01870	0.005	5.72e-98
AT2G25150	0.005	3.11e-26
AT2G45800	0.0051	0
AT3G29255	0.0051	1.1e-23
AT4G33465	0.0052	2.33e-167
AT1G72460	0.0053	2.33e-162
AT1G67810	0.0053	1.94e-128
AT2G36180	0.0053	9.48e-23
AT5G41730	0.0054	1.27e-43
AT1G23610	0.0055	6.35e-90
AT4G13960	0.0055	2.49e-66
AT2G02720	0.0056	0
AT5G19580	0.0056	0
AT3G60460	0.0056	2.21e-21
AT2G25600	0.0057	0
AT4G08670	0.0057	0
AT5G62240	0.0057	0
AT1G62190	0.0057	7.85e-68
AT2G33420	0.0058	0
AT3G11160	0.0058	6.53e-65
AT1G23350	0.0059	0
AT5G02110	0.0059	0
AT4G15735	0.0059	2.39e-20
AT4G22505	0.0059	2.39e-20
AT2G16750	0.006	0
AT3G20190	0.006	0
AT5G57690	0.006	5.19e-219
AT1G68610	0.006	4.64e-159
AT2G33870	0.006	2.37e-18
AT4G02650	0.0061	0
AT3G47410	0.0061	1.22e-41
AT4G36070	0.0061	5.1e-39
AT1G80660	0.0062	0
AT4G14368	0.0062	0
AT3G46880	0.0062	1.58e-39
AT3G26880	0.0062	2.83e-19
AT3G28750	0.0063	0
AT3G21910	0.0063	4.21e-106
AT5G46770	0.0064	1.03e-212
AT5G21080	0.0065	0
AT5G39300	0.0065	9.01e-75
AT3G19310	0.0066	0
AT1G58055	0.0066	6.77e-37
AT5G38330	0.0066	5.97e-18
AT4G28940	0.0066	5.02e-15
AT1G75910	0.0067	0
AT3G46520	0.0067	0
AT4G25780	0.0067	0
AT5G13990	0.0067	0
AT1G23600	0.0067	3.61e-243
AT1G63206	0.0067	2.54e-19
AT5G39470	0.0067	2.19e-10
AT1G56100	0.0068	0
AT5G27980	0.0068	3.69e-299
AT1G23580	0.0068	5.04e-244
AT3G51690	0.0068	2.13e-17
AT1G09720	0.0068	7.96e-11
AT2G15340	0.0069	1.08e-35
AT5G58820	0.0069	2.02e-17
AT2G24370	0.007	0
AT3G42473	0.007	9.23e-08
AT2G36190	0.0071	0
AT5G35110	0.0071	0
AT3G21880	0.0071	1.43e-63
AT5G61610	0.0072	3.27e-136
AT2G16535	0.0072	1.52e-98
AT1G17540	0.0073	0
AT5G42490	0.0073	0
AT5G62750	0.0073	0
AT4G29470	0.0073	1.37e-166
AT5G05070	0.0074	8.78e-159
AT4G28670	0.0074	2.39e-17
AT1G18280	0.0075	0
AT5G19360	0.0075	4e-86
AT5G07170	0.0075	1.84e-32
AT1G23670	0.0076	0
AT2G18180	0.0076	0
AT1G51410	0.0076	1.57e-141
AT5G30500	0.0076	4.91e-32
AT1G66300	0.0076	6.85e-05
AT4G29340	0.0077	0
AT5G07560	0.0077	0
AT1G60240	0.0077	3.18e-90
AT2G21237	0.0077	2.9e-30
AT2G17180	0.0077	3.19e-30
AT5G53820	0.0079	0
AT4G18395	0.0079	2.35e-197
AT4G04080	0.0079	1.92e-62
AT5G37040	0.0079	3.13e-16
AT2G03630	0.0079	4.71e-14
AT2G16015	0.0079	2.8e-10
AT1G23570	0.008	0
AT5G58460	0.008	1.37e-201
AT1G35400	0.008	6.73e-16
AT1G55560	0.0081	0
AT3G03540	0.0081	1.88e-219
AT2G30240	0.0081	7.74e-31
AT3G59960	0.0081	9.62e-30
AT3G61160	0.0082	0
AT5G58782	0.0082	9.63e-101
AT3G45320	0.0083	5.55e-46
AT5G11140	0.0083	5.27e-28
AT4G33840	0.0083	2.79e-14
AT5G07530	0.0084	0
AT5G11440	0.0084	2.42e-97
AT1G44160	0.0085	0
AT1G11990	0.0085	6.57e-256
AT4G27580	0.0087	0
AT5G51250	0.0088	1.64e-14
AT5G37920	0.0088	2.54e-13
AT1G11250	0.0089	1.64e-163
AT4G15715	0.009	9.6e-06
AT2G33100	0.0091	0
AT3G57157	0.0091	5.54e-128
AT4G20790	0.0091	1.32e-26
AT5G53960	0.0091	5.37e-14
AT4G05230	0.0093	3.1e-38
AT3G19610	0.0093	5.51e-38
AT2G29770	0.0093	6.03e-26
AT2G47810	0.0093	9.82e-14
AT3G55665	0.0094	4.6e-11
AT5G24880	0.0095	6.77e-197
AT4G26770	0.0095	3.59e-121
AT1G47840	0.0095	3.79e-38
AT1G75930	0.0096	0
AT4G21690	0.0096	3.76e-60
AT3G22360	0.0096	3.55e-55
AT2G38900	0.0096	3.65e-47
AT5G17100	0.0097	3.69e-13
AT5G05910	0.0098	6.57e-12
AT4G27790	0.0099	0
AT1G70540	0.0099	2.06e-161
AT2G45610	0.0099	5.78e-118
AT1G50690	0.0099	3.3e-23
AT3G58880	0.01	7.76e-08
AT1G23250	0.0101	2.06e-192
AT1G70260	0.0101	9.8e-23
AT3G18362	0.0102	5.52e-172
AT1G68110	0.0103	0
AT3G55590	0.0103	3.15e-35
AT2G16520	0.0103	3.19e-33
AT1G13605	0.0103	1.83e-11
AT4G12860	0.0104	1.41e-111
AT1G50325	0.0104	2.03e-17
AT5G49920	0.0105	0
AT1G60760	0.0105	7.58e-44
AT2G27650	0.0105	1.76e-12
AT2G41905	0.0106	0
AT3G03910	0.0106	3.36e-238
AT5G35090	0.0107	5.03e-141
AT1G51490	0.0107	5.22e-46
AT4G09462	0.0107	5.79e-12
AT1G09157	0.0107	8.27e-12
AT2G11851	0.0107	6.39e-11
AT1G30972	0.0108	9.93e-12
AT2G18470	0.0109	0
AT4G00320	0.0109	4.38e-42
AT1G18990	0.011	0
AT3G20530	0.011	0
AT1G52343	0.011	6.91e-191
AT2G12465	0.011	1.63e-11
AT4G26260	0.0111	0
AT1G30740	0.0111	2.13e-61
AT3G62440	0.0112	1.45e-10
AT1G26140	0.0113	4.41e-11
AT3G17760	0.0114	0
AT4G30140	0.0114	0
AT1G65160	0.0114	7.69e-21
AT4G26340	0.0114	4e-11
AT5G39290	0.0114	3.09e-10
AT2G02660	0.0116	2.19e-39
AT2G23800	0.0117	0
AT3G03080	0.0118	1.19e-69
AT5G07550	0.0119	0
AT5G14990	0.0119	1.4e-48
AT1G12665	0.0119	1.22e-10
AT5G37320	0.0119	1.4e-10
AT4G25040	0.012	2.33e-201
AT5G46650	0.012	1.39e-188
AT5G07490	0.012	9.87e-139
AT5G59040	0.012	8.9e-103
AT3G58280	0.012	5.48e-19
AT3G56920	0.0121	1.48e-102
AT5G40360	0.0121	1.15e-47
AT2G18130	0.0122	1.21e-250
AT3G03510	0.0122	3.59e-38
AT4G20700	0.0122	1.57e-28
AT2G04220	0.0122	9.45e-18
AT3G63020	0.0123	3.5e-10
AT2G03955	0.0123	1.7e-09
AT1G48470	0.0125	0
AT3G19890	0.0125	6.21e-19
AT1G66490	0.0125	4.72e-10
AT3G04545	0.0125	2.33e-09
AT1G63200	0.0125	1.72e-05
AT3G18360	0.0126	0
AT1G54940	0.0126	1.37e-83
AT1G64800	0.0126	1.69e-37
AT2G03410	0.0127	2.48e-142
AT5G40620	0.0127	1.43e-18
AT3G17152	0.0128	4.84e-09
AT1G78160	0.0129	0
AT3G28840	0.013	0
AT3G56600	0.013	0
AT5G02570	0.0132	2.48e-181
AT1G21860	0.0132	4.9e-17
AT5G58050	0.0133	0
AT2G03250	0.0133	4.53e-133
AT5G09560	0.0133	1.45e-35
AT1G57800	0.0133	9.5e-09
AT3G58240	0.0134	7.78e-143
AT3G52020	0.0134	1.41e-08
AT2G26610	0.0135	5e-192
AT1G11610	0.0135	5.94e-32
AT5G43603	0.0135	1.23e-08
AT3G19600	0.0136	1.58e-08
AT1G61080	0.0137	5.98e-109
AT3G15870	0.0137	8.23e-16
AT5G17110	0.0138	4.7e-09
AT4G24170	0.0141	6.35e-73
AT1G08670	0.0141	1.92e-23
AT2G01770	0.0141	1.45e-16
AT1G10747	0.0141	6.22e-16
AT4G30050	0.0141	6.57e-09
AT1G74550	0.0142	0
AT3G61910	0.0142	5.74e-33
AT4G19905	0.0142	7.4e-08
AT1G13755	0.0143	9.21e-09
AT4G28280	0.0144	2.64e-277
AT4G22180	0.0144	4.85e-08
AT1G30670	0.0144	4.58e-07
AT1G30780	0.0145	1.12e-133
AT3G01020	0.0145	2.16e-115
AT2G38500	0.0146	0
AT1G12070	0.0148	4.72e-185
AT2G18480	0.0148	1.14e-54
AT5G63720	0.0148	1.05e-15
AT5G46871	0.0148	4.4e-15
AT3G49450	0.0148	1.91e-08
AT1G54560	0.0149	0
AT4G33970	0.0149	0
AT2G26695	0.0149	1.3e-138
AT1G07645	0.0149	4.59e-106
AT1G16360	0.0149	2e-42
AT5G65370	0.0149	1.11e-07
AT2G39855	0.015	9.25e-83
AT2G29780	0.015	6.92e-39
AT3G25420	0.015	6.27e-15
AT2G23148	0.015	1.1e-07
AT1G65970	0.0151	0
AT2G40850	0.0151	0
AT5G02390	0.0152	2.17e-89
AT3G10430	0.0152	4.85e-30
AT5G12960	0.0153	0
AT2G30630	0.0153	3.17e-238
AT1G23650	0.0153	3.41e-29
AT1G51240	0.0153	3.06e-08
AT1G49490	0.0154	0
AT1G54860	0.0155	0
AT1G26710	0.0155	2.17e-189
AT2G24510	0.0155	0.0001
AT1G61540	0.0156	7.55e-15
AT5G17500	0.0157	1.38e-219
AT1G44191	0.0158	1.88e-183
AT5G38450	0.0158	3.83e-36
AT1G24250	0.0158	5.32e-28
AT5G60553	0.0158	5.03e-14
AT3G57960	0.0158	1.4e-07
AT2G30810	0.0158	3.49e-07
AT1G61230	0.0159	2.82e-07
AT5G13150	0.016	1.23e-166
AT5G40348	0.016	8.01e-96
AT1G27260	0.016	2.65e-09
AT1G45545	0.0161	5.26e-82
AT5G14070	0.0161	6.49e-21
AT1G23660	0.0162	0
AT2G05410	0.0164	5.74e-11
AT1G47390	0.0164	1.41e-07
AT3G05741	0.0164	4.87e-07
AT4G10440	0.0165	0
AT5G16020	0.0165	9.85e-29
AT5G36100	0.0165	1.54e-13
AT1G55030	0.0166	1.37e-06
AT1G20132	0.0167	6.37e-197
AT2G37370	0.0168	2.63e-100
AT4G10260	0.0169	0
AT1G15990	0.017	1.21e-45
AT4G17210	0.0172	1.13e-69
AT3G01327	0.0172	1.06e-06
AT2G24210	0.0173	0
AT5G38396	0.0173	4.83e-26
AT2G39640	0.0173	2.56e-19
AT5G44360	0.0173	2.92e-13
AT1G15415	0.0174	0
AT3G58480	0.0174	1.71e-183
AT1G05577	0.0174	6.66e-148
AT4G13450	0.0174	4.9e-114
AT5G15480	0.0174	8.04e-26
AT4G11750	0.0174	1.04e-13
AT3G14490	0.0174	1.34e-06
AT3G58960	0.0175	2.95e-20
AT1G48530	0.0175	1.14e-19
AT5G07510	0.0176	0
AT1G60340	0.0176	6.03e-13
AT5G39910	0.0176	2.14e-11
AT2G27750	0.0176	0.0113
AT1G23510	0.0177	1.28e-112
AT5G41390	0.0177	1.93e-37
AT1G20925	0.0179	3.57e-44
AT3G27425	0.0179	4.85e-19
AT1G58090	0.0179	7.33e-13
AT5G46950	0.0179	8.4e-13
AT2G02610	0.0179	2.35e-12
AT3G26790	0.018	5.82e-80
AT3G59160	0.018	7.18e-15
AT5G36240	0.018	2.05e-06
AT1G20130	0.0181	0
AT5G25880	0.0181	0
AT5G23212	0.0182	2.48e-06
AT3G15280	0.0182	8.00232393249497e-311
AT5G15430	0.0184	3.8e-172
AT2G31470	0.0184	1.03e-42
AT4G21330	0.0184	8.62e-07
AT5G06890	0.0185	0.0007
AT1G75920	0.0186	0
AT3G07070	0.0186	4.04e-70
AT4G17920	0.0186	1.77e-60
AT5G09710	0.0186	8.06e-46
AT2G29810	0.0186	3.45e-06
AT1G47280	0.0187	2.14e-159
AT3G25160	0.0188	4.12e-78
AT1G07330	0.019	1.89e-157
AT4G00250	0.019	3.82e-21
AT1G29570	0.019	4.6e-06
AT4G35180	0.0191	0
AT2G35890	0.0191	7.43e-24
AT2G13680	0.0192	0
AT5G55880	0.0192	1.68e-33
AT5G09280	0.0192	4.88e-06
AT3G24280	0.0195	1.13e-11
AT2G33460	0.0196	0
AT5G45890	0.0196	0
AT1G07473	0.0196	5.41e-38
AT2G18420	0.0196	3.07e-36
AT1G65990	0.0196	4.34e-11
AT1G51420	0.0197	1.66e-130
AT4G04450	0.0198	0
AT3G47870	0.02	0
AT5G03480	0.02	1.03e-70
AT1G61700	0.0201	2.79e-26
AT1G54240	0.0201	4.95e-22
AT2G03040	0.0201	3.41e-06
AT3G05440	0.0201	3.41e-06
AT5G50470	0.0201	4.35e-06
AT2G32360	0.0202	3.1e-27
AT3G18590	0.0203	2.16e-67
AT5G17740	0.0203	8.31e-17
AT4G05260	0.0203	4.23e-06
AT5G66970	0.0203	1.28e-05
AT5G07520	0.0205	0
AT1G59790	0.0206	4.57e-42
AT4G26390	0.0207	1.38e-129
AT1G07540	0.0208	3.83e-286
AT3G58340	0.0211	1.8e-70
AT3G19070	0.0211	3.35e-09
AT5G51030	0.0212	1.93e-279
AT2G41445	0.0212	1.64e-160
AT1G66110	0.0214	1.07e-26
AT1G78460	0.0215	0
AT4G34380	0.0215	1.2e-223
AT3G21800	0.0215	1.84e-40
AT4G16162	0.0215	8.13e-06
AT5G43090	0.0215	2.39e-05
AT5G17340	0.0216	0
AT1G13970	0.0217	0
AT3G22720	0.0217	5.89e-10
AT3G59130	0.0217	2.9e-05
AT4G32630	0.0218	1.02e-160
AT4G29658	0.0218	5.06e-14
AT3G29800	0.0218	3.01e-05
AT5G66980	0.0218	3.01e-05
AT5G16410	0.0219	4.64e-37
AT5G52620	0.0219	1.61e-20
AT4G19330	0.0219	6.23e-10
AT1G11572	0.022	1.4e-23
AT1G05920	0.022	2.75e-10
AT1G64480	0.022	3.15e-10
AT4G13700	0.0222	5.18e-75
AT1G65760	0.0222	1.36e-05
AT4G23520	0.0222	7.39e-05
AT3G59170	0.0223	4.97e-06
AT4G25010	0.0224	0
AT5G07600	0.0224	0
AT5G66740	0.0224	4.46e-247
AT3G06560	0.0225	1.98e-42
AT3G07920	0.0225	3.58e-34
AT1G54550	0.0225	4.72e-10
AT5G03810	0.0225	7.4e-05
AT2G43230	0.0227	0
AT2G30690	0.0227	1.19e-162
AT1G53820	0.0227	0.0022
AT3G22231	0.0228	6.56e-88
AT2G15327	0.0228	5.1e-05
AT4G35655	0.0229	3.25e-10
AT1G11110	0.023	7.42e-14
AT1G73607	0.0231	3.99e-23
AT3G45480	0.0232	2.02e-36
AT1G34560	0.0232	5.64e-05
AT5G36260	0.0233	5.74e-162
AT1G22110	0.0235	1.28e-209
AT4G37940	0.0235	2.51e-05
AT5G10660	0.0236	2.9e-204
AT5G65130	0.0236	7.35e-14
AT5G27580	0.0236	7.21e-05
AT5G58750	0.0236	0.0002
AT4G39753	0.0237	4.91e-27
AT5G50040	0.0241	0
AT5G45810	0.0241	8.45e-91
AT1G52940	0.0241	2.84e-09
AT5G54320	0.0242	2.78e-13
AT1G22100	0.0243	5.11e-57
AT5G55320	0.0243	4.77e-39
AT5G43640	0.0243	1.11e-26
AT1G22010	0.0244	8.39e-99
AT5G44950	0.0248	2.19e-17
AT3G46300	0.0249	4.1e-18
AT3G48205	0.0249	4.8e-09
AT4G34440	0.025	2.2e-222
AT3G27410	0.025	6.93e-18
AT5G24105	0.0251	0
AT1G70170	0.0252	1.19e-49
AT5G63730	0.0252	9.96e-22
AT4G08560	0.0252	6.77e-05
AT5G11080	0.0253	1.62e-07
AT5G53680	0.0254	3.37e-09
AT1G48940	0.0255	1.41e-112
AT3G10580	0.0255	4.06e-41
AT5G48420	0.0255	0.0002
AT1G56360	0.0256	0
AT1G54870	0.0256	1.18e-252
AT5G36150	0.0256	3.53e-122
AT3G44250	0.0256	1.12e-87
AT5G25530	0.0256	2.26e-59
AT1G21722	0.0256	8.5e-05
AT1G53370	0.0257	8.66e-05
AT1G15850	0.0257	0.001
AT3G58260	0.0258	1.72e-20
AT3G20940	0.0258	6.59e-20
AT3G49307	0.0258	2.82e-13
AT5G57810	0.0259	2.88e-300
AT5G24790	0.0259	1.85e-105
AT3G04735	0.026	7.85e-05
AT5G62310	0.0261	5.05e-206
AT1G03120	0.0263	1.23e-40
AT3G22080	0.0265	1.82e-08
AT4G35820	0.0265	0.0001
AT1G11510	0.0266	1.15e-35
AT5G28210	0.0267	5.36e-12
AT4G24950	0.0267	0.0001
AT2G45840	0.0268	5.46e-38
AT4G35380	0.0269	1.04e-51
AT5G37870	0.0269	5.89e-12
AT2G01560	0.027	0.0006
AT5G17200	0.0272	1.88e-23
AT5G56368	0.0274	3.9e-08
AT4G22660	0.0274	4.54e-08
AT3G23060	0.0275	1.01e-27
AT1G49715	0.0275	6.72e-27
AT3G56530	0.0275	2.82e-11
AT1G21890	0.0275	4.05e-08
AT1G43005	0.0275	4.72e-08
AT1G27240	0.0275	0.0003
AT1G60570	0.0276	1.97e-22
AT1G56620	0.0276	1.38e-18
AT2G14710	0.0276	1.08e-11
AT1G61680	0.0277	0
AT2G31953	0.0277	1.02e-15
AT3G01630	0.0278	2.69e-163
AT5G61690	0.0278	9.89e-76
AT4G38590	0.0278	7.14e-22
AT3G50390	0.0279	1.18e-120
AT5G50050	0.0279	6.18e-05
AT2G31460	0.0279	0.0024
AT4G23360	0.028	8.14e-19
AT4G23970	0.028	2.11e-06
AT5G25860	0.0281	0.0005
AT5G15140	0.0283	0
AT3G24640	0.0283	5.5e-70
AT5G55890	0.0283	1.46e-31
AT3G42850	0.0284	0
AT5G17590	0.0285	2.99e-101
AT1G75250	0.0286	1.69e-14
AT2G23160	0.0287	8.67e-06
AT4G31230	0.0288	1.26e-79
AT2G44240	0.0288	5.98e-08
AT2G29830	0.0288	1.12e-05
AT5G67265	0.0289	3.68e-65
AT3G49930	0.0289	1.36e-05
AT2G03740	0.0291	0
AT2G02640	0.0291	0.0006
AT3G11165	0.0292	2.83e-58
AT1G19960	0.0292	3.96e-27
AT5G13130	0.0292	9.28e-21
AT2G42470	0.0292	2.76e-16
AT5G41500	0.0292	4.98e-14
AT1G16290	0.0293	1.35e-132
AT5G36420	0.0293	0.0114
AT3G51360	0.0295	0.0003
AT3G09550	0.0296	1.04e-114
AT4G11810	0.0296	3.36e-95
AT4G10290	0.0296	5.57e-44
AT5G45640	0.0296	6.03e-13
AT1G01150	0.0297	4.62e-61
AT3G23380	0.0297	7.3e-61
AT1G63522	0.0298	3.89e-18
AT3G09590	0.0299	2.66e-10
AT2G13570	0.0301	0
AT4G13235	0.0301	0.0007
AT2G46300	0.0302	6.99e-257
AT4G32500	0.0302	1.59e-233
AT4G28090	0.0302	7.2e-198
AT4G29980	0.0302	3.23e-193
AT3G45560	0.0302	5.33e-23
AT1G23210	0.0303	2.33e-06
AT5G09430	0.0304	1.08e-165
AT4G30040	0.0304	1.95e-75
AT1G27860	0.0305	1.47e-13
AT4G21600	0.0307	3.53e-17
AT2G35080	0.0308	1.77e-19
AT3G17530	0.0308	5.68e-17
AT3G43110	0.0309	5.29e-80
AT1G43140	0.0309	7.66e-14
AT2G31985	0.031	6.92e-190
AT4G30074	0.031	1.57e-33
AT1G79910	0.0311	0
AT3G60020	0.0311	7.89e-23
AT4G00232	0.0311	0.0386
AT3G47660	0.0312	2.37e-70
AT1G07795	0.0312	4.09e-36
AT5G50060	0.0313	5.18e-10
AT3G19690	0.0314	1.01e-06
AT2G48150	0.0315	7.72e-85
AT4G35200	0.0315	0.0014
AT5G14750	0.0315	0.0014
AT5G09500	0.0316	0
AT1G33730	0.0316	1.22e-06
AT4G35650	0.0318	6.47e-150
AT1G68090	0.0318	4.76e-17
AT5G54330	0.0319	4.95e-28
AT1G49250	0.032	2.73e-18
AT1G71300	0.032	5.27e-13
AT5G06170	0.032	4.95e-10
AT1G60250	0.032	8.91e-10
AT4G10767	0.032	0.0014
AT1G75940	0.0323	0
AT4G08263	0.0323	4.38e-07
AT4G37850	0.0323	0.0014
AT4G12940	0.0324	1.8e-108
AT3G19055	0.0325	2.02e-06
AT1G47780	0.0326	8.22e-10
AT2G19330	0.0328	1.4e-218
AT2G17170	0.0328	5.5e-25
AT1G07725	0.0328	0.0008
AT5G56410	0.0328	0.0023
AT4G34170	0.033	4.07e-06
AT5G58850	0.033	0.001
AT3G27140	0.033	0.0015
AT1G31620	0.0331	2.72e-06
AT3G05920	0.0331	0.0009
AT4G17200	0.0332	2.92e-12
AT1G19780	0.0333	7.26e-59
AT4G37420	0.0335	8.23e-78
AT5G03000	0.0335	2.52e-17
AT3G43829	0.0335	0.001
AT4G01925	0.0335	0.001
AT3G20980	0.0336	1.49e-06
AT5G19600	0.0337	0
AT2G29880	0.0337	2.81e-97
AT3G55780	0.0337	3.04e-59
AT4G00080	0.0337	0.0019
AT2G43050	0.0338	5.12e-14
AT3G49020	0.0338	1.24e-11
AT4G11745	0.0338	0.0019
AT3G01345	0.0339	0
AT1G35365	0.0339	0.0023
AT1G01400	0.034	6.84e-21
AT3G24220	0.034	3.1e-18
AT1G66630	0.034	0.0011
AT1G61630	0.0342	3.2e-88
AT5G53640	0.0343	0.0013
AT3G15830	0.0344	1.41e-274
AT4G18900	0.0344	1.48e-44
AT1G69818	0.0345	2.29e-14
AT3G58440	0.0346	1.98e-34
AT1G79780	0.0347	2.58e-94
AT4G39917	0.0347	6.8e-18
AT2G03290	0.0348	3.07e-14
AT1G12805	0.0348	0.0012
AT5G46380	0.0349	1.27e-38
AT5G50750	0.035	1.81e-46
AT4G13985	0.0351	2.11e-11
AT3G19020	0.0352	0
AT1G61290	0.0352	1.01e-123
AT2G34180	0.0353	2.1e-25
AT4G39000	0.0354	8.63e-85
AT2G39782	0.0354	0.003
AT4G10820	0.0356	0.0031
AT4G33900	0.0358	0.0031
AT1G34575	0.0359	4.8e-13
AT3G52440	0.0359	1.35e-08
AT1G30790	0.036	9.88e-06
AT5G15600	0.0361	0
AT5G44440	0.0361	5e-147
AT1G67160	0.0361	1.05e-21
AT5G20710	0.0363	0
AT2G43960	0.0363	1.07e-31
AT1G44224	0.0364	0
AT5G38490	0.0364	6.06e-06
AT2G25360	0.0365	6.17e-06
AT2G37290	0.0366	4.17e-160
AT3G22920	0.0366	6.71e-17
AT1G28730	0.0366	3.24e-11
AT3G59830	0.0368	4.84e-141
AT4G19260	0.0368	7.1e-11
AT5G06865	0.0369	6.62e-06
AT4G33870	0.037	3.44e-79
AT4G07515	0.0373	0.0041
AT2G38150	0.0373	0.0332
AT4G34510	0.0374	2.73e-219
AT3G05150	0.0375	1.34e-156
AT5G37415	0.0375	0.0042
AT3G49030	0.0375	0.0421
AT2G05160	0.0376	4.3e-308
AT2G26420	0.0378	0.0004
AT3G57310	0.0378	0.0025
AT1G56415	0.0379	5.03e-49
AT3G12850	0.038	2.24e-23
AT5G18330	0.038	1.31e-15
AT1G12490	0.038	1.44e-06
AT4G28130	0.0381	1.35e-10
AT4G20450	0.0381	1.45e-08
AT1G52570	0.0382	0
AT1G19460	0.0382	1.18e-25
AT3G01900	0.0382	0.0044
AT3G42180	0.0383	2.8e-71
AT3G02670	0.0383	7.39e-63
AT5G04347	0.0383	2.67e-18
AT5G62400	0.0384	1.15e-05
AT2G21420	0.0384	0.003
AT2G21680	0.0385	5.15e-11
AT2G31540	0.0385	3.68e-08
AT3G21700	0.0386	0
AT5G49260	0.0386	3.3e-39
AT5G09910	0.0387	4.17e-48
AT3G18150	0.0387	0.0053
AT1G31990	0.0388	1.5e-80
AT3G62960	0.0391	2.53e-81
AT1G06990	0.0392	2.86e-183
AT4G04690	0.0392	3.76e-12
AT5G02000	0.0392	0.0104
AT3G44760	0.0393	2.99e-05
AT5G43285	0.0394	2.54e-11
AT1G32140	0.0395	6.27e-08
AT3G52460	0.0396	0
AT4G39590	0.0396	7.41e-47
AT5G37474	0.0396	2.98e-12
AT1G80340	0.0396	0.0066
AT2G39590	0.0397	2.52e-26
AT5G48550	0.0398	7.54e-33
AT4G05310	0.0398	3.01e-06
AT3G57958	0.0398	0.0039
AT1G79800	0.0399	4.4e-120
AT5G54480	0.0399	6.48e-06
AT1G49390	0.0399	1.32e-05
AT3G28230	0.04	6.22e-42
AT4G26830	0.0401	9.51e-128
AT5G07010	0.0401	3.13e-83
AT5G34869	0.0401	0.0068
AT5G25300	0.0402	1.39e-05
AT2G22942	0.0402	2.34e-05
AT5G40040	0.0403	1.65e-211
AT4G09466	0.0403	2.6e-14
AT1G63930	0.0404	1.22e-255
AT4G14465	0.0404	1.37e-14
AT3G09400	0.0404	0.0069
AT5G39650	0.0405	2.55e-79
AT5G25290	0.0405	2.85e-24
AT2G25330	0.0407	3.73e-51
AT3G45450	0.0407	0.007
AT3G55100	0.0408	1.5e-111
AT5G41310	0.0408	1.22e-29
AT1G03810	0.0408	2.96e-05
AT1G04625	0.041	0.0043
AT4G36590	0.041	0.0043
AT5G20100	0.0411	6.24e-40
AT2G30830	0.0411	0.0032
AT1G61110	0.0412	0
AT5G62065	0.0412	5.55e-34
AT3G18570	0.0413	7e-78
AT4G01420	0.0413	2.78e-29
AT2G31100	0.0413	1.39e-24
AT5G56560	0.0413	1.43e-09
AT2G46880	0.0416	1.06e-55
AT1G34392	0.0418	0.0087
AT5G48110	0.0419	1.32e-07
AT5G12060	0.042	0.0002
AT1G15015	0.042	0.0005
AT4G10220	0.042	0.0089
AT1G52580	0.0421	2.94e-212
AT2G31770	0.0421	5.55e-34
AT1G68875	0.0422	0
AT5G15060	0.0422	1.46e-08
AT2G46210	0.0423	0
AT4G38390	0.0423	2.57e-98
AT4G01230	0.0423	1.27e-90
AT1G20800	0.0423	1.23e-07
AT4G20050	0.0425	0
AT3G15440	0.0425	1.09e-11
AT1G75790	0.0426	0
AT3G45760	0.0426	2.52e-09
AT1G10680	0.0427	8.26e-22
AT2G18460	0.0428	2.29e-46
AT3G22870	0.0428	0.0065
AT5G17750	0.0428	0.0065
AT5G28237	0.0429	3.56e-226
AT5G27530	0.0429	0.0093
AT5G48510	0.0429	0.0109
AT3G54310	0.0431	0.0066
AT4G03298	0.0431	0.0066
AT1G09930	0.0434	5.08e-78
AT1G47990	0.0434	1.72e-13
AT5G01680	0.0434	1.81e-09
AT1G66850	0.0436	0
AT5G60510	0.0437	0
AT4G19620	0.0437	1.13e-55
AT5G43110	0.0437	2.55e-50
AT3G17570	0.0437	9.65e-11
AT4G01830	0.0438	0.0462
AT2G45580	0.044	0
AT2G38920	0.044	2.85e-38
AT3G46270	0.044	4.72e-09
AT1G59940	0.0442	0.0012
AT1G74540	0.0444	0
AT5G49130	0.0445	1.33e-28
AT2G47895	0.0447	8.46e-94
AT4G33390	0.0447	2.53e-62
AT3G13610	0.0448	1.21e-34
AT1G05020	0.0449	2.04e-112
AT1G60985	0.0449	8.31e-13
AT5G47350	0.045	2.85e-284
AT5G20810	0.0451	2.9e-251
AT2G18140	0.0451	0.0087
AT3G59030	0.0452	1.29e-49
AT3G48950	0.0454	1.37e-18
AT5G37230	0.0454	0.0088
AT1G10190	0.0454	0.0124
AT4G18335	0.0454	0.0144
AT3G59240	0.0459	0.0001
AT4G26350	0.046	0.0001
AT5G26050	0.046	0.0091
AT2G30940	0.0461	1.41e-69
AT1G80540	0.0462	1.57e-168
AT5G25400	0.0463	2.47e-123
AT1G17300	0.0463	3.41e-12
AT1G54230	0.0463	1.19e-08
AT5G47470	0.0464	1.15e-88
AT3G10470	0.0464	6.96e-44
AT5G49270	0.0464	1.4e-40
AT3G08750	0.0464	3.38e-10
AT5G56430	0.0465	4.42e-14
AT2G41225	0.0466	2.98e-21
AT3G11385	0.0467	0.0002
AT5G01280	0.0467	0.0154
AT1G28700	0.0468	1.57e-155
AT5G21130	0.0469	0.0111
AT3G05820	0.0472	6.27241841064101e-316
AT1G23540	0.0473	8.87e-171
AT4G09740	0.0473	0.0113
AT1G05930	0.0474	1.88e-06
AT3G17540	0.0476	0.0012
AT1G20080	0.0477	4.25e-183
AT1G06970	0.0478	1.98e-57
AT1G63205	0.0478	0.0003
AT3G09595	0.0478	0.0328
AT5G60080	0.0479	1.88e-40
AT2G19500	0.048	1.24e-169
AT4G39670	0.0481	1.66e-187
AT2G33160	0.0481	3.43e-29
AT1G72980	0.0482	2.02e-35
AT1G04880	0.0485	4.32e-273
AT3G23770	0.0486	0
AT1G10455	0.0486	4.72e-08
AT2G03821	0.0486	0.0141
AT1G65140	0.0487	6.69e-34
AT2G15555	0.0487	1.19e-32
AT1G56418	0.0487	0.0004
AT1G70720	0.0487	1.27600329131648e-313
AT1G36150	0.0488	1.5e-228
AT3G13850	0.0488	1.33e-65
AT4G01533	0.0488	7.14e-13
AT3G45280	0.049	6.03e-183
AT5G13940	0.049	6.67e-54
AT2G32460	0.0491	0
AT5G07475	0.0491	1.47e-33
AT5G62970	0.0491	8.46e-05
AT1G50820	0.0493	3.74e-43
AT3G50200	0.0493	0.0145
AT4G16745	0.0494	0
AT2G31760	0.0495	3.23e-19
AT2G22060	0.0495	6.47e-08
AT2G01554	0.0495	5.42e-06
AT4G16045	0.0496	2.48e-06
AT1G28375	0.0496	8.71606242712852e-312
AT5G38740	0.0497	5.17e-17
AT4G18422	0.0497	0.0071
AT1G48010	0.0497	0.0236
AT5G36180	0.0497	0.0236
AT1G73860	0.0498	4.33e-239
AT1G18410	0.0498	1.87e-112
AT1G60300	0.0499	1.42e-11
AT4G12930	0.05	5.39e-20
AT3G63360	0.0501	0.0259
AT3G43930	0.0503	4.41e-06
AT3G12540	0.0504	3.97e-16
AT3G24130	0.0504	3.11e-14
AT1G11620	0.0504	5.89e-13
AT5G47635	0.0505	7.35e-144
AT2G34370	0.0505	1.03e-20
AT3G26130	0.0506	6.87e-14
AT4G04480	0.0508	2.56e-09
AT5G38090	0.0508	6.59e-09
AT5G61110	0.051	3.29e-19
AT5G62250	0.0511	5.84e-25
AT3G11550	0.0512	1.44e-10
AT4G28580	0.0513	5.09e-60
AT4G22960	0.0514	3.79e-238
AT5G25850	0.0514	9.35e-06
AT1G21140	0.0516	1.36e-134
AT4G14815	0.0517	0
AT1G61590	0.0517	1.83e-80
AT3G17080	0.0517	3.6e-07
AT1G65352	0.0517	5.16e-06
AT4G28365	0.0517	0.0255
AT5G40940	0.0518	1.52e-64
AT1G23700	0.0518	5.17e-59
AT4G09450	0.0519	4.72e-16
AT5G55020	0.0521	2.07e-09
AT1G26720	0.0523	0
AT4G28700	0.0523	3.01e-240
AT2G22590	0.0523	7.24e-11
AT1G45190	0.0523	2.48e-09
AT3G11920	0.0523	0.0005
AT2G34220	0.0524	6.94e-28
AT5G27090	0.0524	0.0192
AT2G28960	0.0526	5.77e-09
AT4G33830	0.0526	0.0004
AT1G79370	0.0526	0.01
AT1G06540	0.0527	6.05e-45
AT3G20140	0.0527	0.0005
AT2G23510	0.0528	4.66e-147
AT5G60500	0.0529	1.18e-150
AT3G58360	0.0531	1.1e-23
AT1G18530	0.0531	3.44e-05
AT2G29620	0.0532	1.39e-31
AT5G13825	0.0532	0.0268
AT1G51150	0.0536	0.0202
AT5G53510	0.0538	6.07e-200
AT4G09464	0.0538	8.94e-15
AT5G50480	0.0538	2.02e-12
AT2G47280	0.0538	1.21e-05
AT3G07250	0.0541	2.35e-76
AT3G11180	0.0541	6.34e-21
AT4G14805	0.0543	1.59e-19
AT3G24230	0.0544	1.29e-115
AT5G40260	0.0545	0
AT5G64690	0.0545	2.56e-60
AT1G72960	0.0546	5.82e-261
AT4G39760	0.0547	2.39e-07
AT4G35370	0.0547	1.03e-06
AT2G04840	0.0547	0.0009
AT4G00160	0.0548	2.82e-32
AT5G10140	0.0549	3.51e-46
AT1G64107	0.055	7.49e-09
AT1G15320	0.0551	7.57e-19
AT1G24480	0.0551	2.27e-13
AT5G50070	0.0551	2.54e-05
AT1G61860	0.0553	0
AT1G27270	0.0554	7.37e-21
AT4G30170	0.0554	2.71e-10
AT5G39820	0.0554	3.04e-05
AT3G46160	0.0557	2.33e-05
AT3G17320	0.0558	6.98e-26
AT5G36430	0.0558	0.0253
AT2G31980	0.056	0
AT5G60090	0.056	3.34e-68
AT2G38690	0.056	3.74e-23
AT5G05880	0.056	2.07e-05
AT4G15280	0.056	0.0007
AT1G14080	0.0561	0.0073
AT3G20460	0.0562	9.94e-50
AT4G11720	0.0562	2.82e-09
AT4G02300	0.0562	2.1e-05
AT2G31035	0.0563	1.03e-12
AT2G41360	0.0563	1.74e-08
AT1G12660	0.0563	0.03
AT1G20120	0.0564	0
AT1G31740	0.0564	5.33e-37
AT2G19610	0.0565	6.95e-28
AT5G38680	0.0565	0.0003
AT4G18190	0.0567	3.21e-130
AT2G03000	0.0567	1.33e-09
AT5G34871	0.0568	0.0304
AT2G33010	0.0569	5.58e-36
AT5G27510	0.0569	0.0408
AT5G28470	0.057	4.44e-251
AT4G01970	0.057	2.47e-41
AT2G02515	0.0572	2.99e-15
AT1G07340	0.0575	1.44e-153
AT1G71160	0.0576	5.43e-244
AT2G16760	0.0576	8.89e-176
AT5G49140	0.0576	0.0011
AT1G32180	0.0577	9.3e-56
AT5G61430	0.0578	1.53e-257
AT1G59780	0.0578	7.98e-21
AT5G36440	0.0578	0.0314
AT3G55870	0.0581	9.19e-108
AT2G15770	0.0581	0.0014
AT3G11430	0.0582	0
AT1G77730	0.0583	5.19e-28
AT5G01760	0.0584	0
AT5G65160	0.0584	1.94e-140
AT1G09170	0.0584	2.15e-38
AT1G11560	0.0585	7.07e-19
AT2G37730	0.0585	1.67e-06
AT3G06545	0.0586	1.84e-21
AT5G20690	0.0587	2.02e-90
AT2G03520	0.0587	4.6e-11
AT4G32230	0.0587	1.28e-06
AT1G04540	0.0589	0
AT1G34315	0.0589	1.57e-51
AT4G37690	0.059	1.11e-50
AT5G44330	0.059	9.49e-36
AT1G24400	0.0591	0
AT4G27420	0.0591	9.94e-251
AT2G16220	0.0592	1.01e-06
AT5G02990	0.0592	2.45e-06
AT1G48590	0.0594	3.97e-120
AT1G08065	0.0595	2.82e-71
AT1G24130	0.0595	6.93e-05
AT3G17220	0.0596	4.09e-145
AT4G03565	0.0598	0.0388
AT4G05030	0.06	0.0018
AT5G56390	0.0602	6.98e-13
AT3G27720	0.0604	0.0393
AT3G29570	0.0604	0.0393
AT5G11130	0.0611	3.36e-191
AT2G20970	0.0613	4.23e-52
AT1G35440	0.0614	3.38e-18
AT5G37470	0.0614	1.37e-16
AT3G21320	0.0615	0
AT3G19230	0.0617	7.57e-74
AT5G37640	0.0617	0.0025
AT2G32310	0.0618	1.23e-08
AT5G23035	0.0618	4.32e-08
AT2G02023	0.062	0.0411
AT5G02510	0.0622	3.44e-06
AT5G03620	0.0625	0
AT1G78950	0.0628	0
AT3G48230	0.0628	1.76e-36
AT5G37730	0.0628	5.63e-06
AT5G23160	0.0629	4.96e-28
AT1G74990	0.063	9.46e-05
AT5G03570	0.0631	0.0424
AT4G22214	0.0632	4.45e-06
AT5G24820	0.0633	3.41e-37
AT3G61760	0.0634	1.03e-195
AT3G05780	0.0634	1.85e-17
AT4G36350	0.0635	0
AT3G15400	0.0636	0
AT1G35625	0.0636	0.0037
AT2G28990	0.0636	0.0037
AT1G64030	0.0637	2.74e-50
AT1G73603	0.0637	2.7e-07
AT4G29880	0.0638	1.23e-142
AT3G29152	0.0638	0.0025
AT1G70110	0.0639	1.27e-07
AT1G71770	0.064	0
AT1G08170	0.064	7.7e-18
AT4G22600	0.064	1.71e-10
AT3G43910	0.064	7.18e-05
AT1G04610	0.0641	1.79e-25
AT2G23142	0.0645	8.96e-06
AT3G52160	0.0646	0
AT5G13580	0.0647	1.96e-195
AT3G59230	0.0647	6.86e-14
AT4G12520	0.0648	0.0318
AT4G06534	0.0651	3.84e-14
AT5G01610	0.0652	2.42e-306
AT4G09465	0.0653	2.76e-14
AT2G12170	0.0654	3.22e-39
AT3G57370	0.0654	1.85e-35
AT2G34555	0.0654	2.57e-21
AT5G59120	0.0656	1.09e-290
AT1G04660	0.0656	1.35e-177
AT5G02660	0.0659	5.6e-16
AT3G10900	0.0659	6.42e-09
AT3G62670	0.0659	0.0002
AT1G31750	0.066	5.24e-96
AT4G28556	0.066	1.33e-51
AT1G02510	0.066	9.73e-33
AT1G13150	0.0663	2.35e-250
AT1G47980	0.0664	0
AT1G74130	0.0664	2.45e-92
AT4G21010	0.0664	1.24e-13
AT4G30030	0.0666	1.94e-35
AT5G04370	0.0668	5.55e-25
AT5G44495	0.067	0.0028
AT3G55540	0.0671	6.28e-20
AT5G51210	0.0672	1.51e-20
AT1G48150	0.0675	2.54e-05
AT4G24580	0.0676	4.6e-276
AT2G37980	0.0677	7.38e-144
AT4G35160	0.0677	8.81e-102
AT5G16920	0.0679	0
AT2G18340	0.0679	6.54e-91
AT1G78440	0.0679	6.32e-35
AT4G20800	0.0679	2.82e-13
AT3G51590	0.0681	0
AT1G78720	0.0681	1.55e-21
AT1G49120	0.0681	4.41e-15
AT1G47610	0.0683	7.96e-90
AT5G38820	0.0684	8.08e-58
AT3G62950	0.0688	1.1e-55
AT2G22030	0.0688	3.72e-49
AT1G61130	0.0689	0.0004
AT4G20080	0.0691	5.47e-17
AT4G23350	0.0692	1.89e-19
AT5G17165	0.0693	2.98e-123
AT4G10310	0.0694	1.68e-232
AT3G48231	0.0694	3.1e-63
AT5G08240	0.0694	4.85e-34
AT1G49330	0.0696	1.58e-51
AT1G16940	0.0696	4.91e-05
AT1G15680	0.0696	0.0065
AT1G11740	0.0697	5.08e-23
AT3G58210	0.0697	2.42e-07
AT1G73610	0.0699	2.93e-25
AT5G62510	0.0699	0.0003
AT3G01331	0.0701	3.31e-07
AT1G19470	0.0701	0.0005
AT3G58250	0.0702	1.53e-07
AT4G24974	0.0704	1.46e-12
AT3G23360	0.0704	0.0004
AT5G45113	0.0704	0.006
AT1G08730	0.0705	0
AT1G24230	0.0705	2.51e-15
AT1G09155	0.0709	5.77e-94
AT4G24890	0.071	4.64e-134
AT3G27710	0.0716	9.98e-37
AT4G20900	0.0719	4.95e-21
AT5G35715	0.072	1.08e-16
AT2G43450	0.072	0.0006
AT2G01520	0.0723	2.17e-137
AT2G17880	0.0726	0
AT5G15660	0.0726	2.71e-07
AT2G03850	0.0727	1.89e-243
AT5G56325	0.0727	2.57e-05
AT2G29930	0.0728	0.0017
AT1G36622	0.0729	4.22e-08
AT3G50510	0.0731	1.22e-16
AT4G02140	0.0732	6.94466178667459e-310
AT4G03350	0.0733	2.15e-08
AT1G21928	0.0733	0.0099
AT4G33860	0.0734	2.39e-250
AT2G42480	0.0736	5.86e-69
AT5G22170	0.0736	0.0078
AT4G06536	0.0737	6.67e-09
AT2G10921	0.0737	0.01
AT4G35733	0.0738	3.73e-09
AT5G28235	0.0739	0.0061
AT1G14686	0.074	4.42e-15
AT5G04970	0.074	0.0079
AT2G38590	0.0741	3.64e-05
AT4G09467	0.0742	3.31e-14
AT5G44400	0.0743	0
AT5G54610	0.0743	3.47e-11
AT5G61620	0.0744	8.11e-36
AT1G67990	0.0745	0
AT5G37460	0.0745	2.13e-07
AT3G46850	0.0748	1.19e-27
AT4G23960	0.0748	1.25e-09
AT4G15100	0.0749	6.45e-06
AT4G00070	0.0751	3.72e-07
AT4G32170	0.0752	8.12e-69
ATMG00630	0.0753	0.011
AT3G06830	0.0755	0
AT1G75050	0.0756	2.58e-179
AT3G01311	0.0757	0.0002
AT3G21850	0.0757	0.0083
AT2G20470	0.0759	3.91e-204
AT5G39420	0.0761	0
AT5G43340	0.0761	9.48e-232
AT1G23201	0.0761	1.48e-06
AT2G26960	0.0762	1.1e-42
AT1G04600	0.0763	1.05e-149
AT4G16730	0.0768	1.61e-30
AT2G41415	0.0771	6.25e-226
AT2G42005	0.0771	2.71e-207
AT3G12430	0.0771	3.67e-20
AT5G63560	0.0772	7.32e-06
AT5G34881	0.0773	7.07e-09
AT2G24620	0.0773	0.0014
AT1G13140	0.0774	0
AT2G31480	0.0774	1.12e-10
AT2G22040	0.0774	0.0011
AT2G21740	0.0777	3.04e-13
AT4G13790	0.0778	5.48e-32
AT4G10850	0.0779	1.12e-238
AT5G38710	0.0779	1.57e-141
AT4G03460	0.0779	8.81e-07
AT1G26610	0.078	1.17e-164
AT3G42640	0.0782	0
AT5G49240	0.0782	4.07e-27
AT4G19340	0.0782	0.0001
AT4G16160	0.0785	1.58e-141
AT1G25300	0.0785	0.0024
AT3G10116	0.0786	3.09e-34
AT1G62270	0.0786	0.0083
AT3G50580	0.0789	4.85e-132
AT1G20500	0.0789	2.23e-05
[truncated: 4,151 more rows]

## Sheet: Up-regulated genes
Supplementary Dataset 2. Differentially expressed genes in janus as determined by RNA-seq analysis.
Up-regulated genes in janus
Gene	Fold Change	qVal(FDR)
AT3G03530	4.7862	2.52e-50
AT4G01750	93.0315	5.31e-176
AT5G52740	29.7191	3.27e-10
AT4G26200	23.2964	6.13e-07
AT1G71450	18.3896	0.0398
AT3G53200	16.6769	4.08e-08
AT5G38940	13.0717	9.08e-21
AT2G32130	12.6209	0.0074
AT3G50400	12.5446	7.79e-21
AT4G36000	12.393	2.92e-10
AT3G28290	10.6191	2.04e-19
AT1G71000	10.4331	0.0016
AT5G49700	9.0609	8.72e-79
AT4G23070	7.6358	2.14e-11
AT5G62480	7.2503	1.8e-06
AT2G37130	7.1856	1.01e-178
AT5G26220	6.8349	0
AT2G32610	6.809	4.35e-06
AT2G43570	6.8077	4.9e-60
AT3G22640	6.8022	7.72e-32
AT1G77950	6.6939	5.5e-08
AT5G51860	6.4909	0.0005
AT3G20978	6.3222	9.77e-45
AT3G56200	6.1645	0
AT4G13340	6.1544	0
AT1G19610	6.0008	0.0051
AT5G05430	5.9772	3.28e-17
AT1G06090	5.9076	4.14e-57
AT4G37970	5.2057	7e-22
AT5G06740	4.9984	0.0027
AT1G17830	4.9548	1.43e-72
AT2G04032	4.7789	1.11e-07
AT2G32140	4.709	2.38e-18
AT1G13650	4.6959	1.12e-159
AT3G28200	4.5529	7.76e-213
AT1G33102	4.5038	0.0001
AT3G03520	4.4944	2.5e-48
AT1G19750	4.4765	2.82e-45
AT1G34440	4.4746	1.92e-09
AT4G16892	4.3934	2.13e-50
AT3G51540	4.3199	2.24e-05
AT5G56370	4.3123	1.46e-114
AT2G31380	4.2507	0
AT1G13340	4.2481	0.0161
AT1G56600	4.2392	0.0175
AT4G25990	4.2332	8.57e-98
AT4G17215	4.2081	0.0098
AT1G16489	4.1991	0.0312
AT1G73066	4.1956	1.35e-24
AT2G04025	4.1568	0.0308
AT2G16060	4.1295	1.85e-31
AT5G44190	4.1222	0
AT4G24120	4.1062	0
AT3G04220	4.1032	1.39e-08
AT5G23480	4.0945	1.06e-43
AT4G12382	4.0567	2.86e-05
AT1G27730	4.0199	1.66e-29
AT1G62810	4.0176	8.8e-278
AT2G01023	4.0102	0.0042
AT1G76210	Inf	1.08e-95
AT5G04950	98.4332	8.4e-82
AT1G28010	68.3196	1.32e-158
AT5G43840	51.8466	6.49e-05
AT2G04050	41.8963	4.39e-195
AT5G38930	38.2609	7.7e-08
AT3G49130	29.1446	4.1e-16
AT1G21910	25.625	6.36e-232
AT4G03505	21.5182	0.0188
AT4G01985	19.3493	1.86e-43
AT3G09520	16.4822	8.72e-20
AT3G16530	9.2434	4.12e-23
AT1G58330	7.6305	0.0221
AT3G28340	7.5957	5.61e-67
AT5G48430	6.4871	0.0098
AT5G24155	5.7179	5.8e-61
AT1G77990	5.6001	0
AT5G22530	5.587	0.0032
AT5G50160	5.5187	0
AT2G24600	5.5013	8.72e-60
AT3G17690	5.4506	7.47e-74
AT5G19110	5.3875	0.0024
AT1G11210	5.3705	8.87e-15
AT5G14330	5.1881	3.02e-09
AT4G02280	4.4069	3.25e-182
AT2G41800	4.0658	2.57e-56
AT4G10250	Inf	8.22e-23
AT2G25780	Inf	1.48e-05
AT2G23110	165.096	3.85e-22
AT1G33760	109.847	2.2e-52
AT4G04840	108.955	2.05e-14
AT5G35660	105.966	1.96e-50
AT4G15390	70.0479	9.31e-06
AT5G40430	56.7519	2.36e-07
AT2G36120	41.8785	0
AT2G19900	36.8828	6.86e-261
AT1G66390	35.2769	1.23e-152
AT1G51030	31.1105	2.72e-06
AT5G57510	29.4842	6.06e-07
AT5G40330	26.588	3.83e-24
AT5G12020	20.5346	5.87e-17
AT5G25190	19.4568	0
AT4G05370	17.0457	1.21e-53
AT5G41315	16.9987	1.23e-67
AT3G04510	16.2583	2.01e-12
AT5G13330	15.8939	0
AT2G38890	15.2906	5.82e-25
AT5G41761	13.4396	8.47e-49
AT1G52690	13.3867	0
AT4G21020	13.2417	4.58e-05
AT1G69310	13.2348	0
AT2G18300	12.3118	2.83e-224
AT5G59780	10.6163	0
AT1G06360	10.4548	0
AT5G07690	10.4215	9.24e-88
AT3G21520	10.2843	1.5e-07
AT4G14370	10.1026	6.1e-13
AT3G19710	9.9451	2.53e-173
AT3G04420	9.7695	2.1e-22
AT5G66400	9.5598	0
AT1G29090	9.44	5.12e-76
AT5G20960	9.3074	2.1e-119
AT4G32650	9.225	1.56e-49
AT1G32910	9.0443	2.23e-57
AT5G52640	8.1868	0
AT3G21770	8.1735	3.5e-185
AT4G28811	16.8279	0.0302
AT1G32960	14.3153	3.36e-17
AT1G32880	13.9754	3.92e-23
AT3G01290	13.3762	3.69e-203
AT2G45180	13.3504	0
AT1G25180	13.2533	5.26e-08
AT3G24614	12.1444	3.33e-05
AT5G64750	12.03	2.39e-47
AT2G30250	11.8919	8.7e-199
AT2G21640	10.782	0
AT2G37540	10.762	3.6e-249
AT1G72416	10.7614	0
AT3G08860	10.7417	0
AT2G36710	10.6033	4.44e-10
AT1G12010	10.4684	9.25e-155
AT2G15080	10.141	4.12e-56
AT3G13080	9.9627	0
AT3G22370	9.885	0
AT1G58643	9.8672	0.0003
AT1G69840	9.6491	0
AT2G31180	9.3395	2.36e-05
AT4G12735	8.5286	1.63e-24
AT1G75830	8.2484	0.0296
AT1G30920	7.6851	6.72e-11
AT3G19660	7.6551	1.52e-07
AT3G14700	7.1131	1.43e-61
AT5G43040	6.8851	1.09e-22
AT2G32210	6.7816	1.43e-39
AT4G36010	6.4417	1.39e-251
AT1G49500	6.4088	3.21e-33
AT2G15180	6.1992	0.0332
AT3G17390	5.8685	0
AT2G05440	5.7019	0.017
AT5G03545	5.6689	1.1e-14
AT4G23270	5.6158	1.26e-31
AT3G25011	5.3132	3.17e-06
AT1G02860	5.0329	2.97e-236
AT4G16990	4.9154	0
AT3G26460	4.7262	4.19e-07
AT5G61560	4.6831	3.93e-208
AT3G55240	4.6445	3.38e-54
AT3G28270	4.5177	3.54696644068473e-318
AT1G80130	4.4657	1.55e-85
AT1G32350	4.4488	0.001
AT1G26970	4.4331	1.57e-06
AT4G12900	4.4182	9.91e-12
AT1G76190	4.2374	0.0022
AT1G52440	4.2221	0.0082
AT3G54730	4.2083	3.68e-10
AT5G07100	4.1551	1.46e-24
AT3G11580	4.1486	3.34e-145
AT5G41400	4.1164	1.98e-111
AT1G55990	4.1	9.1e-07
AT1G06475	4.0765	1.76e-20
AT5G54040	Inf	1.15e-19
AT2G30424	Inf	9.33e-14
AT5G38700	Inf	0.0009
AT5G54000	Inf	0.003
AT2G34000	Inf	0.0042
AT2G07213	Inf	0.0074
AT1G66020	Inf	0.0098
AT1G55720	Inf	0.0409
AT4G28110	Inf	0.0421
AT2G04040	147.239	5.91e-82
AT1G69880	144.936	2.68e-215
AT1G62440	138.732	1.93e-71
AT4G02170	127.394	1.04e-77
AT1G62510	124.545	0
AT1G27020	118.604	9.39e-146
AT1G59930	90.7134	2.5e-23
AT5G54450	87.0771	2.66e-37
AT5G11920	74.4309	0.0001
AT4G09420	73.1985	1.96e-54
AT4G25820	71.0082	1.88e-07
AT5G43570	67.4553	1.74e-29
AT1G05675	64.5857	1.69e-05
AT4G12490	60.4143	0.0009
AT1G65310	58.2677	3.3e-108
AT2G33175	43.2798	1.47e-38
AT1G33790	42.5043	0
AT4G03540	42.2414	0.0001
AT2G18980	35.6538	0.0006
AT3G12580	30.9542	0
AT1G63750	30.9298	0
AT1G30700	27.8775	8.46e-15
AT1G20900	27.1371	5.05e-40
AT5G23830	26.1373	0.0022
AT5G35375	23.2926	4.95e-05
AT5G67310	22.8891	7.98e-65
AT4G17030	22.5575	4.71e-161
AT1G43160	21.2215	3.53e-54
AT3G44300	20.9384	0
AT2G27080	20.8099	0
AT5G24660	18.6091	0
AT2G20800	18.5558	2.74e-254
AT1G65090	18.384	2.23e-06
AT2G15220	18.2244	0.0404
AT2G18050	17.6871	0
AT2G41480	17.447	8.7e-166
AT2G18550	17.4353	3.02e-155
AT4G08040	16.8699	8.95e-07
AT2G25440	16.784	0.0029
AT4G30975	16.6319	3.57e-24
AT1G45616	16.512	4.16e-29
AT4G30280	16.4066	3.84e-259
AT1G61810	15.717	5.88e-247
AT3G63110	15.654	1.05e-24
AT5G27350	15.545	0
AT1G70390	15.0371	2.93e-26
AT2G44460	15.011	0
AT2G33080	14.9392	3.25e-09
AT5G28295	14.7628	1.02e-05
AT2G44070	14.5619	0.0004
AT4G21680	14.5481	0
AT3G03341	14.5407	1.74e-11
AT2G25470	14.3909	8.38e-08
AT4G36850	14.1265	0
AT5G40000	14.0433	3.58e-05
AT5G47330	13.9699	0
AT1G08930	13.7655	0
AT1G18100	13.7001	0.005
AT5G51190	13.3438	5.94e-226
AT3G23550	13.1027	1.31e-11
AT1G60110	12.8882	7.92e-13
AT3G10120	12.8053	2.96e-211
AT5G50260	12.7156	0
AT2G18193	11.9758	0
AT5G07310	11.7999	8.83e-06
AT5G24030	11.7746	0
AT1G25112	11.7683	1.97e-05
AT3G46090	11.6211	3.96e-29
AT5G44572	11.5826	6.49e-31
AT2G32487	11.557	8.08e-225
AT5G09470	11.5123	1.51e-50
AT1G53470	11.5019	3.85e-40
AT2G34930	11.4707	0
AT5G55150	11.1518	6.18e-06
AT4G21870	11.0478	0
AT3G53980	10.9656	0
AT3G60140	10.9629	1.54e-267
AT5G11410	10.9544	3.6e-115
AT1G28660	10.9255	2.82e-68
AT4G03292	10.7577	1.48e-51
AT2G16660	10.2087	0
AT4G25930	9.941	0.04
AT1G14370	9.8509	2.53e-121
AT5G38790	9.8439	0.0101
AT5G61890	9.8083	5.07e-34
AT3G11260	9.8062	1.25e-05
AT2G24560	9.4852	9.88e-24
AT4G13245	9.2155	0.0062
AT3G03620	9.0613	0.0002
AT4G04830	9.0579	0
AT5G14730	8.9455	1.77e-06
AT2G44370	8.582	2.37e-05
AT5G06530	8.5617	0
AT3G25770	8.5553	8.98e-162
AT5G52050	8.5506	5.56e-18
AT5G14920	8.5434	1.85e-239
AT2G43745	8.5257	0.0242
AT3G62150	8.505	3.72e-305
AT4G13680	8.4216	3.21e-14
AT2G19800	8.2696	0
AT2G30766	8.052	0.0093
AT3G25510	8.0514	3.64e-11
AT5G65390	8.0061	6.36e-110
AT2G27240	7.9437	2.9e-179
AT5G25450	7.9129	3.87e-66
AT5G60530	7.8996	2.09e-10
AT3G10520	7.7724	3.37e-199
AT2G23100	7.6835	1.05e-43
AT1G16400	7.6625	1.47e-36
AT5G18270	7.6267	3.96e-205
AT5G11610	7.5524	2.85e-07
AT5G23010	7.4627	0
AT4G23550	7.2376	5.47e-10
AT1G04040	7.1617	1.51e-242
AT5G35735	7.1597	0
AT5G54190	7.1349	2.65e-245
AT1G29270	7.1204	6.16e-33
AT2G23130	7.112	7.34e-307
AT1G07500	7.0929	0.0003
AT5G45095	7.0479	1.77e-14
AT1G66100	6.8891	4.94e-08
AT1G12030	6.8834	1.68e-12
AT5G20860	6.8394	0.0088
AT2G29350	6.8309	0
AT2G34300	6.6396	0
AT1G18590	6.5701	8.67e-170
AT4G08770	6.5278	8.77e-14
AT1G02460	6.5028	9.97e-56
AT5G24200	6.4521	1.04e-08
AT1G05575	6.1852	0.0032
AT4G32790	6.1501	1.26e-124
AT2G28780	6.1348	1.23e-06
AT5G44020	5.9992	0
AT2G33520	5.9155	0.0158
AT2G15042	5.7739	5.09e-35
AT4G15230	5.7714	1.52e-57
AT5G41750	5.7709	1.14e-113
AT1G10340	5.7399	4.74e-16
AT2G03360	5.7296	0.0105
AT5G38340	5.6395	3.57e-05
AT5G06720	5.486	2e-220
AT1G56150	5.4464	9.7e-31
AT2G20560	5.438	1.28e-85
AT4G37580	5.4176	8.77e-42
AT1G17345	5.3919	9.82e-10
AT5G13200	5.3705	4.17e-62
AT2G45570	5.345	5.35e-52
AT5G43630	5.3406	0
AT1G71520	5.2919	0.0354
AT1G35350	5.2607	8.07e-130
AT4G08950	5.2158	0
AT1G03220	5.1973	2.98e-181
AT5G14930	5.1668	4.91e-188
AT5G08150	5.1641	0.0001
AT2G34020	5.1629	0.0333
AT4G22950	5.1624	2.14e-06
AT3G46658	5.1371	0.0122
AT4G23600	5.0696	0
AT2G46450	5.0604	0
AT4G12320	5.0065	6.79e-26
AT1G21240	5.0018	0.0054
AT1G11340	4.999	0.0004
AT3G46690	4.9864	6.9e-05
AT5G05420	4.9693	2.53e-10
AT5G09530	4.9637	9.83e-125
AT5G25440	4.9476	4.54e-81
AT3G58790	4.9461	1.06e-287
AT3G27940	4.8787	1.89e-30
AT5G60970	4.8666	1.1e-29
AT4G16563	4.8502	3.84e-125
AT1G17020	4.8363	4.86e-157
AT3G54140	4.8137	0
AT5G19560	4.8042	0.0192
AT3G23630	4.7771	0.0002
AT5G44130	4.774	0
AT5G52760	4.7657	1.05e-18
AT1G65490	4.7476	1.56e-74
AT2G24610	4.7469	7.83e-07
AT2G43510	4.7188	1.73e-70
AT5G43380	4.7187	6.91e-77
AT5G19810	4.7157	0.0015
AT1G31173	4.7042	1.32e-27
AT1G19630	4.6845	1.64e-32
AT4G16240	4.6729	1.17e-08
AT4G14090	4.6712	2.59e-81
AT3G05120	4.6548	0
AT2G01008	4.6482	1.09e-20
AT1G50040	4.645	1.51e-37
AT1G59870	4.6392	0
AT2G11270	4.635	0.0075
AT1G75750	4.6344	0
AT2G28570	4.6344	4.06e-25
AT2G43140	4.6341	2.24e-05
AT2G04795	4.63	7.14e-54
AT3G24900	4.6169	1.88e-07
AT3G60550	4.5946	5.78e-19
AT5G25140	4.5841	3.03e-38
AT1G30250	4.5708	1.28e-09
AT3G08660	4.5654	3.27e-14
AT5G25130	4.5641	1e-89
AT5G12110	4.5523	1.54e-187
AT1G72430	4.5461	1.14e-187
AT1G04490	4.5352	5.5e-24
AT3G18280	4.52	4.37e-299
AT4G02850	4.5145	1.01e-18
AT3G11750	4.5027	3.41e-45
AT4G31000	4.498	2.31e-217
AT5G17650	4.4933	1.55e-55
AT1G62560	4.4635	8.94e-97
AT4G26950	4.4503	5.53e-19
AT3G23180	4.4388	3.08e-05
AT1G12110	4.4386	4.07e-191
AT1G30160	4.4262	2.07e-78
AT4G23260	4.4248	2.61e-50
AT1G49960	4.4235	5.04e-07
AT5G28030	4.4193	8.39e-108
AT2G48090	4.4146	2.87e-34
AT4G31351	4.3715	2.56e-06
AT3G14870	4.3684	1.73e-252
AT1G62180	4.3617	0
AT3G09270	4.3553	0.0004
AT5G06570	4.3419	1.18e-15
AT3G51660	4.3384	8.89e-60
AT3G59710	4.3221	0.0269
AT2G47000	4.3082	1.69e-83
AT2G17230	4.3064	1.99e-92
AT4G19829	4.2924	0.019
AT3G16860	4.2902	6.8e-74
AT4G12030	4.2865	3.56e-92
AT3G22142	4.256	2.4e-67
AT1G22680	4.253	0.0003
AT3G19680	4.2523	3.34e-237
AT5G33290	4.2315	4.16e-73
AT5G65340	4.2241	0.0227
AT3G20710	4.2131	5.91e-26
AT1G49230	4.2019	1.89e-23
AT1G32920	4.1991	3.66e-139
AT5G20150	4.1976	3.27e-244
AT3G45130	4.1967	2.91e-07
AT5G49520	4.1958	7.02e-104
AT3G19130	4.1908	0
AT2G36400	4.1898	0
AT5G60470	4.1851	4.06e-25
AT5G21030	4.1811	0.0442
AT5G44582	4.1672	3.89e-05
AT4G37530	4.1629	2.69e-78
AT1G68570	4.1559	0
AT5G12010	4.1517	4.54e-223
AT4G34710	4.1141	0
AT1G61370	4.1068	1.57e-47
AT4G20820	4.0947	1.69e-30
AT2G36640	4.0885	0.0035
AT5G56860	4.0872	8.25e-134
AT1G13110	4.0748	3.1e-23
AT2G39030	4.0376	0.006
AT1G14480	4.0373	1.06e-57
AT1G65860	4.029	3.15e-23
AT1G73870	4.0264	1.59e-59
AT1G29660	4.0236	0
AT3G16670	Inf	2.49e-28
AT2G41260	Inf	1.56e-09
AT4G15360	Inf	5.43e-07
AT4G25140	Inf	0.0315
AT2G20150	70.5951	7.54e-08
AT5G03090	66.825	1.63e-15
AT5G51440	64.5486	0
AT3G44990	58.5318	1.88e-103
AT2G40170	49.3486	0.0051
AT2G27550	40.5687	0.0006
AT2G16385	38.5345	0.0003
AT2G44990	37.3481	2.01e-10
AT4G27970	34.3262	0
AT2G47520	32.333	1.18e-111
AT3G01600	28.5154	1.59e-170
AT4G17470	26.7164	1.61e-168
AT4G26150	25.7615	0
AT4G05380	24.5952	3.1e-132
AT2G23680	22.6979	7.53e-67
AT1G54890	21.9524	1.44e-78
AT2G40580	21.3761	0.0084
AT2G04070	20.8074	2.48e-22
AT1G14780	19.9672	0
AT1G77530	19.8228	1.51e-08
AT5G66780	19.5901	1.07e-17
AT5G12420	19.5456	7.04e-37
AT3G23800	18.4309	0.0014
AT4G19520	18.2069	0
AT3G56380	15.8651	0.0002
AT3G16420	15.8383	1.29e-43
AT1G30190	15.7486	6.5e-06
AT1G64820	15.707	6.86e-13
AT3G09450	14.6052	8.73e-206
AT5G05770	9.6118	0.0488
AT2G29120	9.6026	1.24e-28
AT4G24275	9.398	7.52e-232
AT5G57340	9.3509	0
AT4G22470	8.3845	1.45e-52
AT3G07000	8.3481	1.88e-09
AT3G22930	8.2967	4.72e-53
AT4G04570	8.1306	2.01e-149
AT5G14360	8.1282	4.13e-91
AT1G09932	8.0979	2.31e-66
AT1G24625	7.7794	4.97e-140
AT3G02020	7.5231	4.98e-98
AT2G38250	7.4863	1.49e-55
AT1G72140	7.3867	3.95e-43
AT3G54420	6.9804	1.03e-38
AT1G49310	6.9005	1.58e-40
AT3G44790	6.5487	1.48e-35
AT3G50930	5.964	2.03e-233
AT2G23770	5.925	0.0211
AT3G58990	5.9216	2.3e-113
AT3G09870	5.8547	6.83e-15
AT4G03400	5.8255	0
AT5G46330	5.7318	0
AT3G48850	5.7257	0.0004
AT3G06070	5.2401	0
AT5G17140	5.2254	0.0479
AT1G50420	5.1674	0
AT4G05100	5.1245	1.29e-10
AT3G05650	5.1234	0
AT2G16380	5.0676	2.19e-06
AT5G02490	5.0652	0
AT4G35640	5.0483	6.22e-107
AT2G36770	4.8212	7.35e-14
AT1G17960	4.8103	1.84e-34
AT2G45080	4.7762	9.43e-65
AT5G67480	4.7522	0
AT1G09970	4.7324	0
AT1G24530	4.5386	4.16e-137
AT4G21990	4.3494	0
AT3G29000	4.3399	6.42e-11
AT1G22360	4.2818	1.8e-111
AT4G17250	4.2667	7.23e-22
AT1G01520	4.2018	9.44e-23
AT3G26280	4.1844	1.83e-37
AT3G05630	4.1718	2.52e-49
AT4G33960	4.1468	1.02e-14
AT4G34150	4.042	2.7e-169
AT4G38420	4.0268	2.21e-127
AT3G24750	Inf	2.68e-39
AT5G19470	Inf	2.7e-19
AT5G46610	Inf	4.53e-15
AT2G28210	Inf	4.78e-14
AT3G01190	Inf	4.04e-11
AT4G22485	Inf	9.81e-07
AT4G39250	Inf	0.0004
AT5G17970	Inf	0.0008
AT5G39120	Inf	0.0009
AT2G19796	Inf	0.0017
AT3G44350	Inf	0.0017
AT3G06990	Inf	0.0022
AT1G28650	Inf	0.0028
AT3G48620	Inf	0.0055
AT2G31930	Inf	0.0057
AT4G23390	Inf	0.0171
AT4G13554	Inf	0.023
AT2G36100	Inf	0.0244
AT5G43890	Inf	0.0409
AT2G36610	Inf	0.043
AT4G12470	565.564	1.25e-74
AT4G25790	381.411	1.96e-15
AT5G52300	319.239	1.15e-160
AT3G50010	256.634	2.14e-69
AT2G13430	235.324	4.96e-32
AT5G14490	224.599	4.51e-26
AT1G61800	204.775	0
AT3G44970	193.099	1.05e-296
AT3G05730	107.42	4.76e-49
AT2G04190	79.504	9.55e-19
AT2G37870	72.9207	2.24e-296
AT1G59920	72.468	1.53e-15
AT1G77100	57.9413	3.06e-12
AT3G17520	55.252	1.39e-147
AT5G24080	52.7888	6.32e-36
AT3G09640	51.2846	9.48e-17
AT5G57560	50.7461	0
AT1G70080	44.9063	1.22e-119
AT5G52940	43.5024	1.94e-39
AT4G25200	41.8854	1.99e-43
AT2G25735	39.7995	4.02e-08
AT3G54150	36.1077	2.86e-72
AT5G18840	34.1467	0
AT3G50980	33.4339	1.83e-13
AT5G24160	32.7286	0
AT4G13130	32.1947	0.0014
AT2G41730	31.9807	1.38e-275
AT5G43580	31.0932	3.34e-58
AT2G03130	30.4822	4.22e-53
AT5G24140	29.4223	0.0002
AT1G08430	29.3737	6.03e-19
AT4G35690	27.8122	1.35e-23
AT3G49580	27.6644	1.31e-140
AT1G11925	27.2544	1.08e-20
AT1G10550	26.8042	8.87e-235
AT5G60270	26.4053	1.16e-141
AT5G12030	26.2876	3.04e-32
AT5G24640	25.5073	2.96e-07
AT3G16360	25.4907	4.42e-62
AT4G09600	25.4183	1.84e-21
AT5G24540	25.029	0.003
AT4G33550	24.4147	5.86e-148
AT3G17180	24.3102	6.73e-220
AT5G23980	23.5682	1.31e-40
AT1G78850	22.4715	0
AT2G19893	21.6954	0.0033
AT5G62800	21.6834	0.0186
AT1G22570	21.4257	1.14e-113
AT4G12480	21.4097	1.32e-13
AT2G20142	19.6853	3.08e-118
AT1G35140	19.6741	1.76e-271
AT5G54820	19.5977	0.0306
AT4G25810	19.4966	1.04e-257
AT2G26150	19.4621	1.47e-95
AT4G04745	18.915	4.22e-44
AT5G50270	18.6767	4.66e-39
AT1G68250	18.6375	0.0389
AT1G68450	18.3221	0.0007
AT3G15370	18.2461	1.81e-23
AT4G04540	17.9166	6.19e-10
AT3G28300	17.7157	2.56e-29
AT3G19030	17.4554	9.59e-85
AT3G26470	17.3636	1.7e-34
AT1G77640	17.0603	8.35e-143
AT1G66830	16.0442	1.34e-88
AT1G58936	15.9514	0.0023
AT2G05520	15.9289	0
AT1G08090	15.7367	0.0091
AT2G15390	15.4884	4.17e-05
AT3G45660	15.0816	2.52e-09
AT5G26010	15.0741	8.95e-08
AT5G37050	14.3291	5.55e-14
AT1G59312	14.2323	0.0005
AT5G44380	14.1719	2.83e-22
AT2G42560	13.9992	1.59e-14
AT5G55270	13.885	6.95e-24
AT5G15130	13.8476	2.88e-11
AT5G37478	13.8258	2.07e-17
AT3G45530	13.7148	2.27e-07
AT4G34950	13.547	0
AT5G05365	13.3839	4.31e-133
AT3G14210	13.0179	0
AT3G27170	12.9041	5e-232
AT4G36700	12.5051	2.55e-10
AT1G16850	12.4249	9.3e-165
AT5G38240	12.3914	2.45e-163
AT5G26270	12.3873	1.6e-06
AT5G46350	12.3623	1.84e-22
AT1G73260	12.1204	5.93e-37
AT1G44830	11.6992	5.65e-178
AT4G29570	11.3987	7.05e-54
AT5G52020	11.191	1.09e-06
AT5G01380	11.1728	6.01e-40
AT1G16410	11.1216	0
AT4G33420	10.6991	2.54e-281
AT5G48850	10.5823	0
AT5G26970	10.4048	0.0035
AT2G01300	10.1695	2.42e-07
AT1G66160	10.0098	1.15e-84
AT3G55210	9.9926	0.0002
AT4G30430	9.9847	1.9e-138
AT5G61600	9.7611	1.05e-133
AT2G14610	9.6856	2.77e-08
AT5G61270	9.6521	1.42e-65
AT3G24300	9.6469	0.0006
AT1G47890	9.5355	0.0494
AT5G47130	9.4974	0.0497
AT4G21760	9.4799	4.03e-50
AT3G25780	9.4173	0
AT3G10930	9.3237	1.55e-19
AT2G33710	9.2739	0.0392
AT1G77960	9.0568	4.73e-07
AT1G21130	9.017	3.65e-33
AT5G60310	8.9699	3.57e-11
AT2G22470	8.8685	0
AT3G05660	8.8514	1.62e-86
AT3G47510	8.8019	3.54e-183
AT1G67105	8.761	2.52e-67
AT1G68850	8.6599	4.18e-07
AT3G45650	8.6322	4.76e-139
AT5G12170	8.6035	0
AT1G65300	8.3878	1.1e-08
AT4G19810	8.2831	1.4e-115
AT1G65890	8.2404	3.07e-24
AT2G41100	8.1947	0
AT3G46130	8.1805	5.98e-56
AT4G03295	8.162	2.86e-07
AT1G01183	8.1439	0.0303
AT2G26560	7.8831	2.12e-31
AT1G65610	7.8538	2.29e-05
AT5G44580	7.8184	2.43e-129
AT5G09930	7.8159	8.94e-35
AT5G50915	7.8097	0
AT1G22340	7.7996	0.0008
AT3G15720	7.7939	8.20747838386342e-312
AT4G39070	7.7896	5.99e-150
AT1G19380	7.7606	3.92e-115
AT4G20370	7.7298	2e-06
AT3G01175	7.6917	0.0303
AT4G27280	7.6172	0
AT1G76650	7.5734	1.23e-46
AT5G65510	7.5427	7.7e-153
AT5G52930	7.5331	1.24e-49
AT1G65390	7.5274	8.19e-77
AT4G04810	7.5057	4.38e-13
AT5G23220	7.5011	0.0008
AT5G44310	7.501	1.1e-05
AT2G28550	7.4954	2.31e-177
AT5G62520	7.4835	2.37e-39
AT1G45201	7.4772	5.11e-60
AT4G21850	7.4681	4.2e-138
AT4G34419	7.4529	0.0368
AT4G25580	7.4185	0.0002
AT3G44320	7.4081	8.76e-119
AT2G29500	7.3607	1.05e-22
AT2G03770	7.3491	1.34e-09
AT3G49570	7.3316	1.78e-203
AT4G14640	7.3281	1.06e-15
AT4G20860	7.3193	1.22e-79
AT5G59340	7.3174	0.0006
AT4G27300	7.2993	1.6e-139
AT3G28600	7.2901	1.54e-20
AT2G02000	7.0648	0.0001
AT5G54720	7.0345	3.71e-38
AT3G19085	7.0265	0.0337
AT3G59220	6.9931	4.39e-168
AT1G22690	6.986	5.79e-50
AT4G17710	6.981	1.23e-07
AT2G24762	6.9747	0
AT5G49620	6.9003	3.42e-11
AT2G05914	6.8852	7.15e-22
AT1G10155	6.845	7.64e-08
AT5G02230	6.8385	0
AT5G54490	6.747	9.79e-30
AT1G61610	6.7386	1.45e-40
AT1G72570	6.6899	7.38e-10
AT3G10510	6.6868	3.59e-07
AT5G37940	6.6824	1.53e-24
AT2G32830	6.6566	2.2e-35
AT1G16130	6.6555	9.34e-13
AT3G29590	6.653	4.4e-83
AT3G46080	6.6234	4.27e-12
AT1G17400	6.6157	0.0003
AT5G02760	6.6073	2.74e-42
AT1G63450	6.6031	0.0429
AT4G31355	6.4424	1.47e-10
AT1G12610	6.4413	0.0066
AT5G17810	6.4229	3.79e-37
AT5G54710	6.4	2.47e-165
AT2G36080	6.3268	0
AT3G16690	6.3162	0.0002
AT1G49320	6.2852	2.65e-75
AT4G27290	6.2549	0.0162
AT3G59440	6.2089	8.27e-13
AT3G46700	6.1947	3.29e-06
AT3G56770	6.1266	3.48e-15
AT2G46940	6.1185	1.22e-08
AT2G10975	6.1074	0.0009
AT4G08780	6.0977	2.92e-11
AT3G44260	6.0687	1.28e-105
AT1G21100	6.0644	0.0002
AT5G14200	5.9735	3.38e-294
AT5G51330	5.9489	9.78e-32
AT5G53230	5.9401	2.75e-07
AT1G32870	5.9128	0
AT1G21340	5.909	0.0034
AT2G28710	5.8823	0.0006
AT1G57630	5.8719	0.0087
AT1G74660	5.8543	2.69e-12
AT2G04100	5.8418	1.2e-11
AT5G61660	5.8354	0
AT5G26930	5.8266	1.15e-06
AT5G11360	5.8203	2.98e-246
AT2G23010	5.8102	1.71e-21
AT1G35210	5.8095	7.65e-11
AT2G36090	5.7982	2.79e-27
AT1G02850	5.7863	0
AT1G68840	5.7259	6.12e-30
AT3G02910	5.7036	0
AT1G79320	5.6989	0.0037
AT1G66920	5.6865	8.4e-21
AT4G24570	5.6815	7.18e-136
AT1G72240	5.6745	6.97e-32
AT4G31320	5.6413	0.0254
AT1G09812	5.6172	2.52e-67
AT5G61520	5.6144	1.17e-259
AT4G14380	5.5599	1.31e-12
AT1G36675	5.5458	1.65e-05
AT3G51960	5.5448	2.96e-20
AT3G13784	5.5023	1.3e-27
AT1G21310	5.4987	0
AT1G21529	5.4162	0.0002
AT3G56891	5.3854	5.42e-10
AT5G13370	5.3695	2.42e-122
AT3G55230	5.3658	0.002
AT2G36750	5.3532	2.47e-51
AT5G40210	5.3228	5.67e-72
AT5G55050	5.3154	5.29e-271
AT2G29090	5.3053	4.39e-155
AT1G77120	5.3038	8.73e-66
AT5G55620	5.2788	1.97e-128
AT1G76790	5.274	6.94e-27
AT5G43450	5.2699	0
AT4G38410	5.2592	3.94e-08
AT3G45970	5.2193	0
AT4G12400	5.1307	2.35e-249
AT4G02330	5.1182	3.37e-280
AT1G26390	5.1172	0.0003
AT3G09405	5.1087	3.62e-52
AT1G07620	5.1036	5.74e-11
AT2G44798	5.0973	2.21e-09
AT3G44860	5.0789	2.67e-07
AT2G05910	5.0743	8.59e-60
AT1G62540	5.0713	0
AT1G16950	5.0697	1.11e-27
AT1G69810	4.9833	1.02e-05
AT2G24400	4.9645	5.02e-10
AT5G25230	4.906	5.69e-144
AT5G28300	4.9012	0
AT5G54060	4.8738	3.03e-61
AT3G50480	4.8555	1.21e-153
AT1G07135	4.8369	2.27e-22
AT1G74810	4.8294	8.5e-28
AT5G43270	4.7628	0
AT5G35450	4.6944	1.7e-137
AT1G52560	4.6757	0.0111
AT5G41740	4.6483	1.16e-62
AT1G29720	4.5518	2.33e-167
AT1G15960	4.4488	1.31e-141
AT3G28210	4.4328	2.46e-25
AT1G72920	4.419	1.37e-24
AT1G17665	4.3624	1.55e-27
AT1G14390	4.3544	3.02e-22
AT5G46710	4.3406	5.58e-170
AT2G18660	4.3355	1.13e-15
AT2G41640	4.3198	1.54e-50
AT3G47480	4.2438	1.12e-06
AT1G72940	4.2234	8.59e-53
AT4G31800	4.2167	2.58e-240
AT1G58460	4.1574	4.16e-78
AT3G18610	4.118	9.93e-85
AT3G44550	4.1137	1.33e-85
AT5G51470	4.0285	0.0366
AT1G76570	4.0256	1.12e-125
AT3G22600	4.0225	1.42e-32
AT1G02650	4.0121	1.18e-13
AT4G30190	4.0084	0
AT2G47950	3.9998	0.0015
AT2G04160	3.9997	1.34e-285
AT5G25240	3.9905	1.87e-18
AT5G47960	3.9858	3.64e-10
AT3G50560	3.9854	2.09e-138
AT5G22860	3.9835	0
AT5G41471	3.9781	0.0003
AT5G62490	3.977	1.61e-08
AT5G44820	3.9767	5.04e-15
AT5G43180	3.9765	2.27e-17
AT1G73805	3.975	3.21e-18
AT4G13660	3.9666	0.0006
AT1G68765	3.966	0.0184
AT1G72900	3.9638	1.32e-63
AT4G36925	3.9614	0.0022
AT2G38470	3.9602	1.14e-144
AT3G58070	3.959	1.19e-07
AT3G43800	3.9559	4.06e-175
AT5G56795	3.9547	7.75e-07
AT1G59710	3.9531	0
AT5G21105	3.951	0
AT5G66640	3.9504	1.07e-05
AT5G17000	3.9496	5.48e-102
AT3G04110	3.9495	1.17e-09
AT5G15150	3.948	8.24e-126
AT1G76360	3.943	9e-47
AT3G10450	3.9411	1.26e-174
AT3G52550	3.9394	0.0003
AT4G37295	3.9353	0.0009
AT4G14365	3.9331	8.6e-64
AT3G45730	3.9292	5.34e-22
AT3G24612	3.9191	0.0136
AT5G05390	3.9079	3.23e-12
AT5G40020	3.9016	1.2e-49
AT4G19120	3.8994	0
AT5G37770	3.8924	5.07e-240
AT1G22500	3.8917	9.34e-06
AT3G47570	3.8878	9.35e-76
AT2G29995	3.8816	1.69e-66
AT3G53232	3.8781	1.3e-27
AT5G46270	3.8755	6.25e-73
AT1G28600	3.8652	1.94e-141
AT4G31730	3.8636	1.51e-37
AT2G25200	3.8483	7.46e-14
AT1G53540	3.8421	0.037
AT2G02060	3.8331	1.87e-17
AT1G78410	3.8321	4.99e-06
AT4G39950	3.8314	3.16e-99
AT2G28260	3.8253	2.8e-83
AT5G35580	3.8204	0.0003
AT1G64710	3.8157	5.37e-77
AT2G29440	3.815	2.09e-41
AT4G12720	3.8121	0
AT1G58270	3.807	9.12e-36
AT1G22530	3.8053	0
AT4G19420	3.7971	0
AT3G09440	3.7939	0
AT5G52750	3.7924	4.65e-25
AT4G14040	3.7905	0
AT1G63860	3.7892	7.72e-49
AT5G11260	3.7882	3.56e-131
AT1G63350	3.7865	3.86e-07
AT2G43820	3.7849	1.44e-121
AT1G32860	3.7844	4.96e-150
AT4G17090	3.78	0
AT2G46970	3.7753	2.07e-85
AT3G59210	3.7705	5.51e-61
AT1G04430	3.7697	0
AT4G27720	3.7682	0
AT2G02020	3.7665	2.23e-25
AT4G15610	3.7639	7.69e-64
AT3G05910	3.7595	0
AT4G23570	3.7567	1.85e-256
AT3G26830	3.7567	8.2e-05
AT3G46230	3.7537	3.46e-09
AT1G67220	3.7534	7.08e-20
AT5G44160	3.752	1.82e-33
AT3G23730	3.7512	0
AT4G33050	3.7501	8.18e-131
AT5G08760	3.7462	2.78e-42
AT1G23380	3.7442	1.08e-267
AT2G36800	3.7441	6.77e-217
AT3G50770	3.741	2.21e-70
AT3G13090	3.735	4.98e-08
AT4G03190	3.7303	0
AT2G43620	3.7281	4.32e-75
AT1G69520	3.725	3.88e-46
AT1G43650	3.7216	1.25e-28
AT2G41190	3.7207	1.97e-158
AT5G54165	3.7186	0.0069
AT4G35720	3.7184	1.34e-05
AT2G14690	3.718	0.0307
AT5G09640	3.7177	0.0181
AT5G15830	3.7091	1.61e-06
AT1G78000	3.7081	5.14e-157
AT4G13770	3.7073	0
AT5G42180	3.7045	2.74e-27
AT3G15670	3.7042	0.0015
AT4G20830	3.6993	0
AT4G33467	3.6912	1.6e-06
AT1G10585	3.6884	0.0004
AT5G64120	3.6853	1.35e-303
AT3G51970	3.6798	5.45e-09
AT5G51870	3.6784	0.0016
AT1G56650	3.6717	1.43e-45
AT2G38790	3.6704	2.98e-08
AT5G44910	3.6678	0.0042
AT4G23160	3.6591	1.44e-05
AT4G30290	3.659	7.77e-153
AT2G20570	3.6586	0
AT2G38380	3.654	3.4e-11
AT4G23300	3.6447	4.48e-33
AT5G09290	3.6419	0.0025
AT4G00050	3.6357	9.76e-200
AT4G30450	3.6317	4.83e-37
AT5G10180	3.6296	9.43e-220
AT1G30650	3.6263	6.62e-52
AT2G25260	3.6221	5.23e-29
AT3G05165	3.6185	0
AT5G50130	3.6149	2.06e-103
AT5G07460	3.6111	2.82e-33
AT1G25560	3.6095	8.66e-147
AT2G36460	3.5917	0
AT4G30460	3.5886	9.11e-76
AT2G45220	3.5854	5.14e-75
AT1G35230	3.5734	2.3e-15
AT5G64190	3.5689	8.41e-32
AT2G02930	3.5663	0.0132
AT5G62680	3.5662	0
AT3G19200	3.5655	1.04e-11
AT1G51850	3.563	4.17e-05
AT4G02160	3.5586	0.0006
AT2G46690	3.5574	2.42e-42
AT4G27730	3.5563	1.34e-257
AT5G53740	3.5559	2.19e-07
AT1G30757	3.5504	4.9e-15
AT1G51620	3.5502	0.0047
AT3G12520	3.5462	3.63e-288
AT2G38530	3.5456	0
AT4G33985	3.5441	2.38e-15
AT3G04210	3.5395	3.72e-107
AT3G43790	3.5381	7.56e-26
AT1G27030	3.5343	9.09e-67
AT1G06100	3.5343	0.0029
AT1G15050	3.5333	0.025
AT5G38005	3.5271	1.02e-22
AT3G47380	3.5255	1.54e-08
AT1G31290	3.525	2.18e-58
AT3G06120	3.5236	3.25e-17
AT4G13810	3.5062	4.47e-56
AT2G30140	3.5054	1.61e-117
AT5G48450	3.5053	1.26e-236
AT1G51790	3.4995	0.0477
AT3G04720	3.4964	8.08e-20
AT2G26530	3.4944	5.89e-52
AT5G06165	3.4935	7.67e-14
AT3G24020	3.489	1.07e-13
AT3G60700	3.4806	0.0003
AT2G32390	3.4785	5.94e-56
AT5G48540	3.4783	4.71e-49
AT1G69760	3.4739	1.97e-250
AT4G19700	3.4724	1.27e-251
AT5G46600	3.4696	7.1e-07
AT5G39370	3.4685	0.0101
AT3G48720	3.4611	4.42e-66
AT5G40540	3.4572	3.81e-22
AT2G41510	3.4546	1.55e-65
AT1G34360	3.4541	1.02e-109
AT5G01040	3.4526	1.47e-09
AT5G24210	3.4511	2.04e-28
ATCG01140	3.4497	0.041
AT5G50670	3.448	1.77e-202
AT5G42800	3.4474	1.73e-171
AT5G53870	3.4458	1.18e-91
AT5G03120	3.4431	2.19e-170
AT3G23030	3.443	4.92e-255
AT5G06730	3.4378	2.36e-07
AT2G26170	3.4339	2.99e-180
AT5G58760	3.4326	3.29e-120
AT3G52940	3.4323	3.46e-93
AT1G05010	3.4314	8.01e-147
AT2G43795	3.4299	0.0017
AT4G30250	3.4281	5.83e-132
AT1G07350	3.4275	3.13e-96
AT3G47420	3.4108	1.92e-240
AT3G25760	3.4083	1.74e-41
AT4G35590	3.4075	5.55e-13
AT5G26920	3.4	5.25e-18
AT4G39840	3.3995	2.55e-67
AT5G13360	3.399	2.55e-44
AT4G27360	3.3975	0.0046
AT5G17350	3.3947	0.0086
AT1G58370	3.3943	2.39e-140
AT3G29639	3.3916	0.0003
AT3G16800	3.3875	9.74e-88
AT2G45210	3.3867	4.98e-43
AT5G50570	3.3834	4.4e-214
AT1G22220	3.382	0.001
AT5G46500	3.3808	1.82e-10
AT2G43100	3.38	2.87e-72
AT3G47090	3.3776	3.94e-15
AT3G19430	3.3741	0.0299
AT5G10030	3.3724	1.13e-37
AT5G49300	3.3647	8.01e-29
AT3G59140	3.3638	0
AT1G09500	3.3591	1.27e-92
AT1G80840	3.3586	8.42e-14
AT3G17609	3.3477	4.85e-100
AT3G59700	3.3471	4.09e-11
AT3G49110	3.342	1.28e-48
AT5G61920	3.3399	1.67e-20
AT3G18320	3.3374	9.65e-12
AT3G23570	3.33	3.87e-96
AT5G53550	3.3278	2.01e-243
AT5G13080	3.3259	1.73e-06
AT1G30760	3.3252	2.23e-144
AT5G11670	3.3219	0
AT5G22100	3.3202	6.77e-139
AT5G42965	3.3101	0.0167
AT5G01030	3.3084	0
AT1G20160	3.3069	6.3e-187
AT4G25260	3.3047	2.53e-68
AT4G26890	3.3008	9.41e-09
AT1G26560	3.2973	0
AT5G60890	3.2959	1.29e-24
AT3G01830	3.292	0.0006
AT3G22570	3.2846	6.74e-05
AT4G25433	3.2831	1.53e-06
AT3G28170	3.2793	2.56e-07
AT1G78830	3.2782	6.87e-248
AT2G03760	3.2782	6.63e-131
AT3G63160	3.2778	1.28e-186
AT3G49950	3.2737	0.0397
AT4G00480	3.2707	1.48e-36
AT3G16660	3.2694	3.72e-13
AT5G63160	3.2677	5.99e-110
AT1G75240	3.2671	0
AT3G10720	3.2648	0
AT2G17040	3.2643	1.95e-12
AT1G18570	3.2641	2.89e-07
AT5G65640	3.2613	0
AT1G09890	3.2589	1.59e-42
AT1G47920	3.2575	1.98e-06
AT1G72360	3.2551	2.17e-14
AT1G79770	3.2528	1.2e-10
AT5G56350	3.2526	0
AT2G38860	3.2523	1.68e-61
AT1G61667	3.2511	6.15e-38
AT1G60060	3.2497	0
AT4G08160	3.2484	2.69e-70
AT2G38280	3.2475	0
AT2G37030	3.2444	0.0377
AT2G21320	3.2422	4.73e-172
AT5G39240	3.235	3.94e-15
AT2G28426	3.2348	3.77e-06
AT3G10590	3.2309	1.4e-12
AT4G34970	3.228	9.35e-71
AT5G52170	3.2271	0.0005
AT1G16650	3.2263	2.25e-79
AT3G05400	3.2259	8.41e-259
AT1G67760	3.2254	1.38e-22
AT5G61570	3.2243	1.88e-73
AT3G19270	3.2243	4.91e-58
AT3G60420	3.2188	6.82e-21
AT5G59310	3.2078	0
AT1G63880	3.204	6.36e-230
AT2G26690	3.197	0
AT1G66760	3.1947	1.16e-88
AT3G49940	3.1941	1.23e-99
AT3G18217	3.1914	1.91e-05
AT5G57550	3.1903	5.79e-07
AT3G60690	3.184	8.69e-71
AT1G70890	3.1822	2.56e-15
AT1G22882	3.1794	1.15e-232
AT4G29740	3.177	7.44e-05
AT3G63010	3.1719	2.39e-82
AT1G33055	3.1691	1.94e-06
AT4G04500	3.1559	0.0214
AT3G13277	3.1489	1.84e-20
AT1G63820	3.1483	0.0005
AT3G09830	3.1466	4.74e-43
AT4G34610	3.1457	9.63e-121
AT3G57260	3.1443	5.42e-40
AT3G61190	3.1364	1.69e-08
AT5G63180	3.1318	3.74e-183
AT1G64170	3.1294	2.15e-05
AT2G38823	3.1281	2.67e-14
AT1G70680	3.1265	7.52e-66
AT5G53730	3.123	2.44e-38
AT2G32280	3.1191	3.28e-53
AT5G02500	3.1167	0
AT3G08870	3.1162	7.89e-08
AT1G18390	3.1143	4.7e-05
AT1G66930	3.1135	1.08e-17
AT3G46110	3.1133	2.83e-29
AT4G24060	3.1113	0
AT3G27400	3.1089	8.96e-33
AT2G38170	3.1088	0
AT4G39940	3.1084	7.85e-126
AT4G11650	3.1068	0.0034
AT3G58270	3.1058	6.52e-66
AT2G46400	3.0994	5e-48
AT1G76930	3.096	5.67e-142
AT4G23290	3.0952	2.03e-12
AT3G58150	3.0936	1.01e-17
AT1G02390	3.0906	6.95e-14
AT2G01850	3.0897	0
AT3G48740	3.0892	0
AT3G21330	3.0873	5.86e-06
AT1G66140	3.0859	3.99e-22
AT5G53370	3.0839	1.28e-185
AT4G04330	3.0807	2.44e-06
AT2G40280	3.0786	2.02e-254
AT5G62730	3.0749	6.92e-227
AT5G23870	3.0738	4.06e-210
AT4G37030	3.0732	1.17e-22
AT2G42280	3.07	7.39e-51
AT2G30890	3.0687	2.08e-59
AT1G35720	3.0674	0
AT1G07900	3.0653	0.0319
AT4G04221	3.0645	0.0065
AT4G16370	3.0603	0
AT2G07042	3.0592	3.22e-05
AT2G31751	3.0578	2.02e-15
AT4G18170	3.0571	2.02e-18
AT1G59860	3.0571	6.85e-11
AT5G58120	3.0559	7.34e-27
AT1G18030	3.048	3.77e-21
AT5G19190	3.0479	1.03e-226
AT1G30814	3.0439	0.0019
AT4G37540	3.042	4.5e-84
AT4G11290	3.042	7.62e-84
AT3G02150	3.0412	3e-70
AT1G58410	3.036	2.24e-09
AT2G21660	3.0338	0
AT3G59750	3.0271	8.5e-09
AT3G27025	3.022	7.05e-39
AT1G53340	3.0172	8.05e-05
AT1G61820	3.015	2.79e-18
AT2G40200	3.0114	2.38e-39
AT5G46730	3.0108	1.93e-83
AT1G64220	3.0075	2.87e-24
AT5G22460	3.0042	1.08e-104
AT5G35370	3.0042	6.53e-13
AT3G62270	3.0036	4.82e-38
AT5G61420	3.0026	5.05e-127
AT4G34250	3.0016	3.13e-43
AT4G18890	3.0007	2.64e-138
AT4G31500	2.9996	1.13e-286
AT4G00955	2.9984	3.62e-16
AT1G12480	2.9971	6.82e-37
AT3G28180	2.9967	0
AT3G59060	2.9943	0
AT2G35742	2.9938	8.37e-06
AT5G56250	2.9921	0
AT3G22620	2.9884	2.77e-15
AT5G41550	2.9863	1.43e-28
AT2G30860	2.9834	0
AT3G61630	2.9834	7.1e-146
AT1G66090	2.9797	8.25e-14
AT1G03495	2.9792	1.05e-59
AT5G38386	2.9767	0.008
AT2G30230	2.9727	1.11e-48
AT5G23510	2.9719	1.01e-28
AT3G15170	2.9685	2.11e-14
AT1G05730	2.9675	4.35e-27
AT1G08310	2.9658	4.39e-09
AT4G01950	2.9642	7.75e-09
AT1G56060	2.961	0.0186
AT5G57150	2.958	1.12e-79
AT4G21410	2.9543	2.31e-107
AT4G37520	2.9533	2.84e-123
AT4G04610	2.952	0
AT1G76130	2.9458	1.64e-56
AT3G21351	2.9401	0.0014
AT3G18830	2.9336	0
AT4G18210	2.9304	1.69e-44
AT3G18485	2.9277	0.0043
AT3G54810	2.9271	2.55e-118
AT2G39660	2.9262	5.88e-60
AT3G21690	2.9258	7.17e-193
AT2G46250	2.9232	1.26e-104
AT5G18400	2.9228	2.69e-219
AT5G05400	2.9209	2.53e-17
AT2G39400	2.92	2.52e-34
AT2G25000	2.9185	1.7e-59
AT1G74750	2.915	4.92e-64
AT1G22190	2.9103	4.81e-42
AT1G79520	2.9097	3.16e-257
AT3G50740	2.9086	1.41e-08
AT5G24910	2.9076	1.94e-23
AT2G01175	2.9062	0.0014
AT5G67300	2.9038	0
AT3G58620	2.901	5.22e-99
AT1G33560	2.9	1.53e-113
AT4G29140	2.8967	9.07e-54
AT3G46600	2.8938	2.72e-189
AT2G35480	2.8934	2.37e-54
AT5G01330	2.8928	0.0003
AT1G51820	2.8916	2.29e-34
AT2G39360	2.8888	2.34e-63
AT3G44370	2.8882	1.68e-105
AT3G49220	2.8881	0
AT5G38780	2.8851	1.47e-08
AT4G21910	2.8821	0
AT1G33590	2.8764	0
AT4G31890	2.8751	1.63e-92
AT4G31354	2.8705	4.09e-05
AT1G02065	2.8702	3.86e-286
AT2G38290	2.8697	1.63e-41
AT5G65040	2.8696	3.9e-17
AT5G43740	2.8694	1.17e-59
AT4G24150	2.8684	3.17e-99
AT1G26530	2.8674	4.24e-11
AT3G49630	2.867	0.012
AT1G72660	2.8657	5.53e-15
AT5G51890	2.8652	6.56e-227
AT3G52780	2.8644	1.79e-27
AT3G48346	2.8634	0.0142
AT5G16980	2.863	3.59e-11
AT1G79330	2.8603	1.78e-11
AT1G21520	2.858	2.07e-08
AT5G39670	2.8535	9.98e-12
AT5G46260	2.8499	3.28e-16
AT1G48000	2.849	9.16e-12
AT5G11740	2.8449	0
AT2G20610	2.8442	1.39654206107492e-316
AT1G76160	2.8405	0
AT4G23470	2.8383	0
AT2G39130	2.837	3.99e-221
AT3G44310	2.8367	3.87e-230
AT4G04710	2.8367	0.0012
AT3G60320	2.8349	0
AT5G54380	2.8335	0
AT1G76580	2.8312	3.2e-237
AT4G32810	2.831	1.07e-22
AT5G01740	2.8285	1.54e-19
AT3G49120	2.8272	1.48300408066237e-313
AT3G53230	2.8254	5.18e-82
AT5G54930	2.8252	2.02e-48
AT1G55910	2.8211	9.1e-39
AT2G32870	2.8206	5.71e-14
AT1G13670	2.8162	9.03e-22
AT3G03240	2.8147	1.84e-05
AT1G62790	2.813	8.89e-188
AT1G78240	2.8122	0
AT5G43420	2.8097	5.66e-14
AT2G46650	2.8083	6.76e-59
AT1G66480	2.8072	9.14e-25
AT4G18880	2.806	1.13e-31
AT4G34260	2.8055	0
AT1G68080	2.8033	7.52e-56
AT5G53486	2.8014	6.99e-44
AT4G01540	2.8002	5.63e-07
AT1G19450	2.7995	5.49e-291
AT5G59320	2.7993	0
AT3G13520	2.7959	0
AT4G25380	2.7955	0.0256
AT5G17130	2.7955	0.0256
AT2G04540	2.7944	6.98e-62
AT2G23600	2.7939	2.11e-264
AT4G15350	2.787	0.0007
AT1G08440	2.7846	2.82e-27
AT1G06640	2.7838	0
AT5G51800	2.7828	2.85e-05
AT5G43910	2.7825	7.09e-23
AT4G39830	2.7802	2.4e-20
AT1G20990	2.779	2.74e-11
AT4G37450	2.7789	0
AT2G41700	2.7787	2.09e-295
AT2G01021	2.7766	1.78e-22
AT1G13245	2.7751	2.02e-65
AT5G17220	2.7724	2.29e-60
AT3G52400	2.7713	3.99e-15
AT5G19550	2.7709	0
AT3G16330	2.7694	3.91e-33
AT1G04240	2.7675	9.04e-90
AT1G67370	2.7673	2.1e-12
AT5G38010	2.7657	3.91e-08
AT1G28370	2.7649	8.48e-07
AT5G44870	2.7628	2.69e-86
AT5G45050	2.7616	1.69e-194
AT5G66040	2.7571	2.85e-143
AT5G63770	2.7569	2.81e-186
AT1G60730	2.7552	2.76e-35
AT3G12500	2.7547	3.77e-07
AT3G26480	2.7467	1.74e-07
AT4G05631	2.742	3.42e-38
AT3G11280	2.7389	4.74e-73
AT5G58690	2.7386	1.07e-32
AT3G19150	2.7382	4.04e-78
AT5G25120	2.7291	3.56e-20
AT2G46760	2.7289	3.07e-14
AT1G56165	2.7263	0.0133
AT4G21215	2.7258	9.43e-87
AT2G02950	2.7253	7.56e-08
AT4G36740	2.7251	4.19e-12
AT2G01460	2.7239	4.75e-250
AT1G70130	2.7236	0.0078
AT5G56010	2.7219	0
AT3G18550	2.7191	4.94e-19
AT4G00940	2.7173	2.58e-19
AT2G22880	2.712	0.0058
AT2G05940	2.7088	1.19e-94
AT1G29670	2.7084	1.73e-96
AT1G23460	2.7081	1.48e-82
AT4G31520	2.7078	5.23e-21
AT2G31160	2.7065	1.62e-23
AT3G29810	2.7059	5.58e-39
AT4G23220	2.7053	7.47e-15
AT1G25275	2.7011	8.56e-131
AT1G26570	2.7002	3.38e-159
AT2G43130	2.6997	5.06e-97
AT3G01220	2.698	1.5e-05
AT1G37130	2.696	0
AT2G34510	2.6953	2.01e-219
AT5G06110	2.6952	0
AT2G22540	2.6921	8.05e-106
AT2G31865	2.6909	1.78e-21
AT4G11845	2.6883	4.29e-38
AT3G60286	2.6875	1.19e-07
AT5G56460	2.687	5.07e-76
AT2G42790	2.6866	1.61e-192
AT2G30930	2.6864	4.25e-93
AT2G01130	2.6861	1.37e-256
AT3G26085	2.6841	2.23e-62
AT5G59820	2.6814	1.93e-18
AT1G23030	2.6813	3.67e-175
AT4G28800	2.6801	0.0349
AT1G66940	2.6794	2.94e-203
AT3G23790	2.6767	6.03e-189
AT1G31540	2.672	4.34e-91
AT3G15060	2.6715	8.06e-55
AT4G15760	2.67	2.36e-51
AT1G25400	2.6692	9.02e-14
AT1G78910	2.6659	4.99e-39
AT3G20500	2.6644	1.83e-199
AT3G48550	2.6609	5.99e-52
AT1G70000	2.6594	3.16e-31
AT2G32680	2.6579	3.26e-06
AT3G23590	2.6544	1.27e-286
AT1G14520	2.6532	1.49e-77
AT3G51790	2.6531	5.21e-40
AT1G05200	2.6496	5.59e-122
AT3G27260	2.6494	0
AT5G67440	2.6493	6.96e-134
AT3G59310	2.6477	2.29e-29
AT1G04220	2.6464	0
AT4G00330	2.6464	6.97e-124
AT3G57450	2.6462	4.54e-85
AT3G25010	2.6461	7.87e-11
AT3G42800	2.645	0.0007
AT5G26330	2.6448	1.33e-33
AT2G37100	2.6445	6.2e-17
AT2G23000	2.6417	6.23e-116
AT2G16280	2.6386	5e-147
AT4G18740	2.6373	9.66e-40
AT5G42460	2.6373	6.4e-23
AT4G01700	2.6364	1.88e-28
AT5G07580	2.6348	1.51e-120
AT3G28899	2.6342	0.0016
AT4G02130	2.633	2.66e-171
AT2G37760	2.6323	7.07e-210
AT4G23210	2.6305	0.0005
AT1G72890	2.6274	2.37e-27
AT2G28510	2.6252	3.35e-172
AT1G29780	2.6235	7.43e-12
AT3G52660	2.6217	3.42e-260
AT5G41040	2.6217	4.79e-08
AT5G35732	2.6216	3.39e-10
AT1G48405	2.6208	0.016
AT4G02700	2.6197	3.1e-48
AT3G26350	2.6176	3.05e-14
AT4G26690	2.6147	0
AT5G18190	2.6142	0
AT4G36020	2.6141	1.35e-116
AT2G02880	2.6135	4.35e-21
AT2G39250	2.6125	1.66e-06
AT5G43980	2.6118	1.6e-16
AT3G58540	2.6116	7.86e-05
AT1G49840	2.611	8.05e-76
AT1G04770	2.6088	7.11e-115
AT1G20620	2.6074	0
AT5G54960	2.6072	1.29e-107
AT2G28305	2.6036	2.5e-195
AT3G56630	2.6014	1.29e-67
AT4G18010	2.5954	4.52e-120
AT3G41762	2.5933	0.0014
AT1G22470	2.5912	9.75e-09
AT5G65030	2.591	0.0008
AT1G03940	2.5892	2.18e-53
AT2G34070	2.5886	1.86e-83
AT5G16910	2.5881	3.42e-199
AT2G27360	2.587	4.16e-63
AT1G54650	2.5855	3.08e-14
AT2G16630	2.5834	9.21e-190
AT5G47880	2.5832	7.36768131595765e-316
AT3G59080	2.5828	2.46e-23
AT3G50130	2.5825	0.0254
AT3G13230	2.5814	4.36e-132
AT4G17310	2.5786	1.93e-35
AT4G01610	2.5782	0
AT2G11891	2.5767	0.0029
AT1G03870	2.5752	1.91e-280
AT4G17230	2.5751	8.04e-149
AT5G56030	2.5744	0
AT5G06960	2.5731	1.17e-71
AT3G21090	2.5729	6.88e-55
AT4G03443	2.5725	0.0002
AT4G02520	2.5716	1.55e-51
AT3G26980	2.5702	1.9e-119
AT5G64330	2.5693	1.11e-170
AT4G30980	2.5688	4.6e-50
AT3G02170	2.5684	0
AT5G21280	2.5683	0.0035
AT4G32750	2.5652	1.12e-72
AT3G26700	2.5648	5.84e-75
AT3G50260	2.5608	0.0446
AT5G66920	2.5604	1.18e-66
AT4G02075	2.5599	1.2e-21
AT3G47960	2.5589	7.5e-294
AT3G04485	2.5583	5.83e-28
AT5G24150	2.5558	0
AT3G57230	2.5558	8.53e-95
AT5G60100	2.5557	1.37e-18
AT3G22890	2.551	0
AT5G24380	2.5508	1.77e-35
AT5G08660	2.5501	5.67e-124
AT5G06320	2.5501	1.22e-121
AT1G29980	2.549	4.74e-109
AT4G16820	2.5477	0.0408
AT5G17760	2.5461	6.52e-175
AT1G08920	2.5458	3.5e-98
AT3G03830	2.5449	0.0039
AT5G15580	2.5448	0
AT1G44130	2.5429	1.62e-19
AT3G56290	2.5425	2.44e-87
AT2G46430	2.5413	1.08e-17
AT5G20190	2.5391	0
AT1G20100	2.5388	0
AT5G49215	2.5383	5.38e-54
AT1G21060	2.5379	4.53e-53
AT2G36780	2.5366	2.19e-06
AT2G47440	2.5359	4.97e-274
AT2G30790	2.5358	6.31e-07
AT4G21660	2.5349	0
AT3G10530	2.5341	1.4e-120
AT3G57530	2.533	4.85e-234
AT5G20110	2.5306	6.65e-23
AT5G19890	2.5292	0.0115
AT4G33180	2.5275	3.31e-102
AT2G40000	2.5245	0
AT5G47070	2.5239	1.56e-52
AT2G43590	2.5229	2.77e-20
AT5G03720	2.5225	3.11e-24
AT4G03180	2.5224	3.49e-99
AT5G15700	2.5199	1.91e-71
AT3G48990	2.5185	0
AT2G43290	2.5173	2.76e-152
AT1G43910	2.5166	7.2e-213
AT2G32960	2.5165	1.66e-46
AT4G05410	2.5151	1.19e-133
AT4G19530	2.5147	3.36e-42
AT5G18310	2.5144	1.25e-110
AT5G46780	2.5136	1.45e-27
AT4G09030	2.5125	7.98e-32
AT5G43440	2.5122	1.96e-44
AT2G40370	2.5111	1.43e-08
AT5G62070	2.5101	3.43e-135
AT4G15800	2.5054	8.13e-70
AT1G78080	2.5052	0
AT1G72600	2.5052	1.38e-11
AT1G16530	2.5041	0.0181
AT2G18910	2.504	8.92e-151
AT1G62975	2.5039	0.0267
AT1G19540	2.5003	1.39e-26
AT4G23150	2.5002	0.004
AT2G18860	2.4999	1.79e-66
AT4G38550	2.4983	2.52e-06
AT2G42640	2.4973	2.63e-42
AT4G19410	2.4971	0
AT3G26220	2.4957	5.29e-07
AT1G06440	2.4953	4.7e-10
AT1G43860	2.4943	9.5e-130
AT5G57990	2.4931	0
AT3G03000	2.4917	0.0045
AT4G04920	2.491	4.39e-131
AT4G17660	2.491	0.0009
AT1G77670	2.4906	8.81e-230
AT2G44570	2.4887	1.05e-06
AT3G23150	2.488	2.92e-71
AT3G04770	2.4866	5.66e-83
AT3G44540	2.4861	2.31e-08
AT5G51920	2.4859	4.5e-12
AT2G17290	2.4855	1.76e-43
AT3G63460	2.4843	0
AT4G24110	2.4828	1.55e-15
AT5G48180	2.4816	0
AT2G37330	2.4806	2.06e-08
AT3G51440	2.4798	1.44e-11
AT1G80520	2.4797	1.34e-17
AT5G10760	2.4791	8.33e-26
AT2G18900	2.4778	1.24e-151
AT1G11520	2.4735	0.0002
AT4G34580	2.4728	0.0031
AT1G58170	2.4726	2.83e-22
AT1G69480	2.4718	7.48e-21
AT1G33600	2.4661	2.42e-37
AT2G39650	2.4641	1.39e-23
AT1G50460	2.4592	3.5e-160
AT1G22900	2.4591	0.0147
AT3G61220	2.457	2.32e-139
AT5G46470	2.456	7.14e-210
AT5G35480	2.4555	8.55e-10
AT5G64870	2.4544	4.73e-62
AT1G32950	2.4529	0.0038
AT2G35390	2.4527	6.62e-120
AT5G50100	2.4525	1.03e-140
AT1G29770	2.4516	3.45e-20
AT3G16760	2.451	2.24e-193
AT4G21930	2.4498	4.85e-07
AT1G64110	2.4477	1.66e-37
AT4G26480	2.4475	8.11e-218
AT1G63010	2.4471	2.41e-200
AT4G13495	2.4463	8.04e-104
AT2G30590	2.4442	3.29e-125
AT5G11420	2.4426	0
AT3G62900	2.4422	5.35e-275
AT3G28857	2.4417	6.12e-17
AT5G40520	2.4409	9.22e-70
AT4G30180	2.4386	9.37e-20
AT5G17880	2.4384	1.76e-43
AT4G04030	2.4384	0.0023
AT4G21440	2.4384	0.0384
AT1G77810	2.4381	4.44e-92
AT3G47250	2.438	1.1e-135
AT5G40890	2.4379	1.1e-142
AT5G10880	2.4365	0.0198
AT4G29900	2.4364	2.78e-130
AT1G32900	2.4351	0
AT3G49210	2.4341	9.6e-32
AT3G51570	2.434	0.0409
AT1G45688	2.4311	0
AT5G01550	2.431	0.0238
AT5G22840	2.4289	5.58e-77
AT2G23430	2.4282	5.51e-48
AT1G69870	2.4273	0
AT5G57350	2.4261	0
AT2G01890	2.424	1.47e-18
AT1G27770	2.4236	1.09e-110
AT5G48380	2.4224	2.55e-160
AT2G36370	2.4221	1.95e-40
AT3G27570	2.4219	3.91e-199
AT3G27960	2.4207	1.7e-60
AT5G06310	2.42	1.6e-31
AT5G64730	2.4189	5.71e-39
AT4G24015	2.4185	1.14e-21
AT2G42870	2.4183	3.73e-41
AT4G38850	2.4164	7.48e-06
AT1G79960	2.4145	8.42e-21
AT5G45750	2.4139	5.24e-189
AT1G27340	2.413	1.69e-137
AT2G31955	2.4107	8.38e-69
AT3G53940	2.4105	3.94e-66
AT5G46690	2.4081	2.82e-69
AT2G36340	2.4081	8.94e-53
AT4G30530	2.4073	2.17e-263
AT3G13960	2.4068	1.66e-120
AT1G61740	2.4065	3.36e-233
AT5G24010	2.4032	6.63e-86
AT3G49400	2.4025	6.52e-46
AT1G14340	2.398	2.19e-34
AT4G33220	2.3967	0
AT5G14180	2.3967	2.28e-35
AT4G16380	2.3965	4.05e-110
AT2G27840	2.3955	2.62e-105
AT2G33590	2.3919	1.76e-66
AT1G12200	2.3906	2.38e-31
AT4G01720	2.3906	2.08e-13
AT5G03995	2.3904	6.37e-06
AT4G18205	2.3901	3.43e-08
AT1G05520	2.3889	1.79e-289
AT2G26290	2.3881	2.95e-08
AT1G01550	2.3867	0
AT1G06180	2.3857	6.03e-44
AT4G14680	2.3854	6.68e-84
AT1G30960	2.3841	1.73e-46
AT3G48520	2.3838	0.0006
AT1G74100	2.382	1.25e-113
AT2G40630	2.3815	8.48e-71
AT4G00220	2.3814	7.48e-11
AT1G22180	2.3809	5.59e-21
AT4G13040	2.3795	6.59e-56
AT5G39220	2.3777	1.57e-109
AT3G04240	2.376	0
AT2G44290	2.3733	4.63e-34
AT3G48320	2.373	8.74e-08
AT1G05340	2.3699	1.77e-14
AT1G61380	2.369	6.11e-72
AT2G47990	2.3681	1.24e-70
AT3G51870	2.3667	1.25e-100
AT5G64230	2.3663	6.03e-23
AT2G46420	2.3654	1.53e-83
AT4G08850	2.365	4.09e-154
AT2G23790	2.3646	3.51e-247
AT4G33950	2.361	7.69e-102
AT5G11700	2.3584	0
AT1G01680	2.3581	0.022
AT5G53500	2.3569	1.22e-68
AT1G75670	2.3543	2.46e-52
AT1G55020	2.3505	1.74e-184
AT2G36810	2.3495	7.72e-272
AT4G33930	2.3494	8.76e-06
AT1G15440	2.3484	3.06e-174
AT1G17060	2.3483	1.48e-06
AT3G16180	2.347	5.2e-183
AT5G65470	2.3468	1.82e-265
AT4G29670	2.3466	1.07e-189
AT4G24972	2.3458	1.28e-28
AT5G66480	2.345	2.45e-14
AT5G50335	2.3443	5.79e-19
AT2G30870	2.3426	4.27e-232
AT4G25610	2.3411	4.91e-82
AT2G42320	2.3393	3.65e-198
AT2G22360	2.3376	3.21e-100
AT1G22480	2.335	0.0004
AT3G60670	2.3344	0.0026
AT2G24650	2.3324	4.18e-66
AT1G05420	2.3272	7.92e-27
AT1G22510	2.3264	5.64e-19
AT5G19200	2.3263	1.6e-19
AT1G64540	2.3251	0.0059
AT3G11540	2.3248	1.97e-172
ATCG00540	2.3245	4.5e-11
AT3G51560	2.3245	0.0176
AT5G09420	2.3242	1.74e-58
AT4G13395	2.3239	0.0019
AT2G04305	2.3225	4.03e-75
AT2G41010	2.3212	8.74e-45
AT5G35960	2.321	0.0059
AT4G01220	2.3202	4.82e-89
AT1G23130	2.3192	6.52e-107
AT5G09805	2.3182	0.0002
AT1G48400	2.3172	2.77e-07
AT5G53290	2.3156	4.21e-16
AT1G72910	2.3149	3.48e-10
AT4G16840	2.314	3.38e-08
AT4G29100	2.3136	1.11e-208
AT1G75010	2.3133	4.49e-80
AT1G26558	2.3112	0.0022
AT2G24050	2.3098	7.66e-191
AT2G40140	2.3091	8.41e-78
AT5G66052	2.3091	1.15e-23
AT2G28460	2.3091	0.0023
AT3G10110	2.309	2.09e-30
AT2G39710	2.3072	4.02e-34
AT1G15125	2.3069	8.88e-07
AT1G66180	2.3058	2.12e-144
AT3G17611	2.3034	6.3e-30
AT1G22890	2.3034	2.93e-18
AT1G30755	2.3033	4.51e-35
AT4G09760	2.3024	2.04e-83
AT2G06850	2.3022	0
AT1G23480	2.3022	4.08e-49
AT3G55340	2.3013	3.51e-112
AT4G03490	2.2974	2.31e-06
AT5G02220	2.2949	0.0282
AT1G56020	2.2947	1.38e-40
AT3G13940	2.294	4.79e-108
AT2G18790	2.2935	1.87e-288
AT2G28900	2.2927	1.48e-147
AT2G33051	2.2923	0.002
AT5G07370	2.2904	8.34e-109
AT3G27550	2.2897	1.26e-54
AT1G72760	2.2894	0.0062
AT4G23493	2.2889	0.0027
AT2G31730	2.2887	1.03e-38
AT2G14680	2.2879	1.76e-116
AT5G54145	2.2873	5.38e-17
AT3G52530	2.2858	0.0001
AT3G17920	2.2854	1.29e-71
AT3G13100	2.2849	7.96e-16
AT5G39080	2.2847	8.56e-43
AT2G18120	2.2837	9.72e-05
AT3G06080	2.283	1.54e-132
AT1G51805	2.2818	2.78e-117
AT3G12070	2.2809	1.11e-23
AT2G32660	2.2805	4.52e-05
AT5G48560	2.28	4.06e-27
AT3G52670	2.279	6.15e-08
AT1G05000	2.2789	7.64e-15
AT1G61660	2.2783	4.55e-122
AT3G62220	2.2769	3.83e-58
AT1G78930	2.2761	1.46e-20
AT3G07590	2.2757	3.23e-47
AT1G78290	2.2755	5.39e-53
AT3G61820	2.2749	0
AT5G13190	2.2748	1.76e-62
AT5G46490	2.2736	1.24e-23
AT1G50590	2.2726	2.82e-11
AT3G11080	2.2721	3.58e-08
AT1G67910	2.2713	3.47e-07
AT5G65610	2.2686	1.12e-22
AT2G01670	2.2681	8.16e-100
AT5G04870	2.2679	1.15e-202
AT5G01810	2.2677	2.02e-233
AT1G76960	2.2665	4.48e-08
AT1G24010	2.2661	0.0037
AT2G40700	2.2648	5.87e-97
AT5G53210	2.2631	4.98e-16
AT5G04230	2.2627	6.34e-42
AT5G48570	2.2615	5.78e-73
AT1G73200	2.2594	2.39e-124
AT5G44390	2.2588	6.06e-06
AT5G36220	2.2577	8.52e-21
AT5G05180	2.2569	1.54e-117
AT3G51890	2.2563	4.75e-37
AT1G30640	2.256	4.25e-26
AT5G65270	2.2554	8.56e-120
AT5G13180	2.2548	2.35e-106
AT2G32020	2.2542	0.0033
AT1G73550	2.2539	2.39e-14
AT1G18400	2.2526	1.59e-26
AT1G60080	2.252	3.59e-29
AT2G40520	2.2517	3.16e-28
AT1G10990	2.2517	3.28e-05
AT4G01010	2.2495	3.79e-15
AT5G17700	2.2494	3.96e-70
AT5G52450	2.2467	2.5e-73
AT5G37550	2.2465	1.4e-05
AT5G16970	2.2463	4.24e-68
AT2G01480	2.2457	2.19e-102
AT4G35290	2.2454	1.44e-45
AT5G64600	2.2436	4.48e-70
AT4G29760	2.2409	1.97e-05
AT4G38710	2.2408	2.85e-288
AT1G69526	2.2399	7.79e-11
AT5G46450	2.2387	9.86e-46
AT1G27980	2.2386	8.86e-76
AT2G02080	2.2374	1.11e-39
AT3G03030	2.2371	9.21e-24
AT2G24240	2.2371	1.54e-16
AT1G05780	2.2369	1.14e-23
AT1G12500	2.2363	1.62e-220
AT1G02710	2.235	0.0001
AT3G25600	2.2346	6.55e-18
AT5G05730	2.2342	1.29e-94
AT2G02955	2.2337	1.71e-32
AT1G33260	2.2327	4.06e-18
AT1G10000	2.2324	1.42e-06
AT3G22660	2.2322	4.82e-153
AT5G65660	2.2314	6.61e-74
AT3G14200	2.2314	1.02e-49
AT1G72070	2.2305	2.23e-09
AT2G43340	2.2301	1.59e-66
AT3G57490	2.2295	1.55e-74
AT1G18580	2.2268	4.99e-90
AT4G15500	2.2267	0.0424
AT5G12380	2.2255	5.46e-08
AT1G08845	2.2253	2.78e-30
AT3G05640	2.2245	4.57e-56
AT2G28670	2.2239	5.72e-05
AT5G07950	2.2231	3.34e-34
AT3G13970	2.223	7.86e-13
AT4G27820	2.2215	2e-30
AT3G55980	2.2191	1.2e-75
AT5G52120	2.2191	2.83e-14
AT5G44780	2.2188	1.72e-59
AT1G67060	2.2185	5.45e-78
AT1G64310	2.218	0.0017
AT2G04852	2.217	0.006
AT1G09480	2.2169	0.0018
AT5G60920	2.2157	0
AT2G42700	2.2152	3.44e-95
AT2G28085	2.2146	0.0032
AT1G76880	2.2098	3.19e-58
AT1G11350	2.2098	3.3e-42
AT4G11000	2.2094	0.0162
AT4G17340	2.2089	2.16e-29
AT5G48980	2.2084	0.0393
AT1G01020	2.2058	3.58e-46
AT3G19780	2.2048	4.38e-92
AT5G25170	2.2014	6.29e-26
AT4G12750	2.2006	3.45e-74
AT5G16300	2.2004	3.89e-132
AT5G53660	2.1975	2.81e-15
AT5G67370	2.1969	2.88e-73
AT1G02610	2.1968	2.04e-20
AT1G72180	2.1967	1.34e-249
AT2G22840	2.1966	2.81e-100
AT1G07050	2.195	0.0155
ATCG00630	2.1949	1.96e-34
AT4G01670	2.1948	0.0427
AT1G68520	2.1946	1.74e-180
AT4G09570	2.1946	3.37e-40
AT2G33530	2.1944	3.73e-54
AT5G05440	2.1935	6.19e-48
AT3G44820	2.1933	6.12e-11
AT1G27050	2.1917	1.33e-17
AT2G16890	2.1915	8.57e-114
AT4G15630	2.1915	7.75e-52
AT1G04440	2.1914	7.81e-167
AT5G49480	2.1908	2.25e-89
AT5G67220	2.1905	6.28e-163
AT5G25840	2.19	1.99e-16
AT2G18960	2.1894	0
AT3G08670	2.188	7.46e-142
AT2G26660	2.1876	1.71e-71
AT4G39960	2.1871	7.98e-187
AT5G19870	2.1871	1.66e-05
AT5G49720	2.1858	2.58e-256
AT1G03650	2.1853	0.0041
AT5G53160	2.1845	3.19e-65
AT1G76420	2.1838	6.99e-24
AT1G68410	2.1837	1.34e-86
AT1G76280	2.1834	5.45e-75
AT4G15700	2.1825	1.63e-07
AT1G18850	2.182	2.16e-78
AT1G31040	2.1814	1.96e-35
AT1G59730	2.1789	0.0026
AT5G28020	2.1787	2.09e-39
AT5G10510	2.1774	3.15e-51
AT3G53720	2.176	4.36e-60
AT1G73320	2.1745	6.47e-19
AT4G02860	2.1739	9.15e-33
AT1G17290	2.1724	4.33e-304
AT1G70090	2.1721	8.77e-155
AT5G04020	2.1721	1.59e-42
AT2G19310	2.1717	3.35e-38
AT4G20170	2.1699	4.48e-113
AT1G28580	2.1692	9.19e-128
AT3G07500	2.1683	0.0001
AT1G18480	2.1673	6.64e-81
AT3G46540	2.1671	9.48e-106
AT3G16720	2.167	1.26e-12
AT2G20670	2.1666	4.74e-107
AT1G66910	2.1663	3.77e-23
AT1G05710	2.1661	7.09e-119
AT4G16680	2.166	1.03e-53
AT1G25210	2.1646	6.85e-18
AT1G09230	2.1645	1.86e-42
AT1G04910	2.1621	1.18e-123
AT2G15760	2.1612	0.0142
AT3G24550	2.1608	2.13e-246
AT2G22870	2.1597	8.02e-39
AT3G07470	2.1593	5.89e-84
AT1G62380	2.1588	0
AT4G37370	2.1583	2.85e-13
AT2G42490	2.1569	7.28e-257
AT2G38640	2.1552	1.66e-21
AT4G14305	2.1535	7.47e-13
AT5G67540	2.1526	1.98e-35
AT1G25520	2.1518	9.66e-117
AT5G52380	2.1514	5.21e-45
AT5G37530	2.1509	8.1e-34
AT3G25740	2.1508	1.63e-21
AT1G64380	2.1508	5.55e-15
AT5G14105	2.1506	1.87e-46
AT2G25140	2.1504	9.32e-96
AT1G70230	2.1503	5.14e-20
AT3G53280	2.1503	2.18e-10
AT3G63280	2.1494	5.18e-13
AT5G28290	2.1491	1.17e-85
AT4G39364	2.1484	1.37e-06
AT3G22310	2.1483	5.5e-192
AT2G14255	2.1483	1.24e-141
AT1G55870	2.1466	2.32e-50
AT2G45450	2.1447	4.07e-20
AT5G02620	2.1444	4.43e-90
AT1G37150	2.1441	2.14e-12
AT1G53090	2.1432	1.35e-71
AT4G00710	2.1431	8.64e-218
AT5G66540	2.1431	3.81e-113
AT5G54300	2.1426	4.73e-34
AT5G13590	2.1422	3.99e-179
AT3G23250	2.142	0.0008
AT4G37240	2.1412	1.11e-39
AT3G52840	2.14	1.88e-90
AT4G39990	2.1386	7.19e-108
AT1G26770	2.1385	3.22e-150
AT1G03502	2.1385	0.0386
AT1G01470	2.1357	1.8e-52
AT1G72790	2.1356	1.22e-53
AT1G75560	2.1351	3.56e-111
AT4G36190	2.135	7.35e-131
AT1G60890	2.1342	4.31e-107
AT1G50630	2.1336	1.97e-30
AT4G16140	2.1333	2.66e-211
AT5G57180	2.133	8.05e-221
AT4G00090	2.1327	8.89e-115
AT4G37022	2.1313	0.0005
AT5G51730	2.1312	3.07e-58
AT1G09140	2.1311	6.81e-211
AT5G63120	2.131	8.09e-106
AT3G57280	2.1299	2.51e-68
AT5G13550	2.1298	5.02e-134
AT1G31175	2.1295	1.53e-34
AT3G21540	2.1273	1.54e-91
AT4G32990	2.1268	0.0003
AT4G18593	2.126	4.2e-46
AT3G02350	2.1254	4.24e-172
AT2G03640	2.1247	3.41e-168
AT3G62750	2.1239	4.27e-60
AT4G03415	2.1236	2.31e-155
AT1G04945	2.1222	2.09e-46
AT2G33440	2.1208	3.62e-38
AT4G29780	2.1206	4.23e-41
AT5G63800	2.12	4.46e-108
AT4G22490	2.1184	1.21e-13
AT2G04560	2.1176	1.08e-16
AT5G38530	2.1175	6.52e-25
AT2G31010	2.1166	1.63e-85
AT5G13310	2.116	5.28e-49
AT3G01570	2.1158	0.001
AT5G56040	2.1157	2.57e-130
AT5G48050	2.1139	0.0118
AT1G19370	2.1136	2.24e-50
AT3G15352	2.1124	1.14e-25
AT1G33110	2.1114	2.06e-71
AT1G68990	2.1109	1.59e-130
AT4G37740	2.1107	1.56e-54
AT3G06690	2.1103	1.19e-22
AT3G19620	2.1102	1.12e-61
AT1G29470	2.1101	0
AT1G50910	2.11	3.21e-21
AT5G51640	2.1095	2.64e-61
AT1G10170	2.1087	2.94e-166
AT4G37430	2.1087	8.16e-08
AT1G63295	2.1083	2.55e-12
AT1G77450	2.1078	8.46e-13
AT3G03810	2.1059	2.07e-32
AT2G27150	2.1048	1.15e-73
AT1G34550	2.1047	8.67e-145
AT4G12390	2.1036	1.12e-23
AT2G34500	2.1032	8.83e-05
AT2G37890	2.0991	8.03e-14
AT5G04520	2.0989	3.5e-20
AT4G36090	2.0987	1.2e-22
AT5G53710	2.0986	0.0077
AT4G03140	2.0973	5.77e-31
AT1G29060	2.0962	1.88e-39
AT5G48240	2.096	8.82e-82
AT2G19240	2.0959	4.25e-07
AT3G60970	2.0954	6.69e-37
AT1G14710	2.0949	7.36e-248
AT5G55920	2.0947	4.96e-180
AT3G13224	2.0938	3.47e-59
AT1G65030	2.0935	1.04e-74
AT1G70440	2.0933	7.45e-12
AT4G02090	2.0932	0.0269
AT2G36985	2.0929	0.0011
AT3G09250	2.0925	1.15e-47
AT1G31660	2.0924	2.46e-48
AT5G44530	2.0921	1.68e-69
AT4G16070	2.0916	3.63e-36
AT3G16810	2.0914	1.61e-103
AT1G50280	2.09	0.0191
AT3G50440	2.0896	3.11e-45
AT5G55560	2.0896	1.9e-12
AT2G46310	2.0895	4.54e-37
AT3G02500	2.089	2.57e-09
AT5G18980	2.0884	1.03e-84
[truncated: 2,179 more rows]
