# Supplementary material for: JANUS, a spliceosome-associated protein, promotes miRNA biogenesis in Arabidopsis
Source: Nucleic Acids Res. 2023 Nov 22;52(1):420–30. doi: 10.1093/nar/gkad1105 (PMC10783502; doi:10.1093/nar/gkad1105)
Supplement: gkad1105_Supplemental_Files [file gkad1105_supplemental_files.zip › Supplementary dataset 3 GO enrichment.xlsx]

## Sheet: Down-regulated genes
Supplemental Dataset S3. Gene Ontology analysis of DEGs in janus.
Down-regulated genes
GO biological process complete	Arabidopsis Reference Set	Test set	Eexpected	Fold Enrichment	Raw P-value	FDR
RNA splicing (GO:0008380)	308	17	65.44	0.26	5.16e-11	8.22e-09
embryo development (GO:0009790)	783	92	166.36	0.55	5.32e-09	6.27e-07
pollen development (GO:0009555)	364	134	77.34	1.73	1.45e-07	1.16e-05
regulation of protein localization to cell surface (GO:2000008)	46	31	9.77	3.17	2.6e-06	0.000159
microtubule-based movement (GO:0007018)	66	36	14.02	2.57	1.83e-05	0.000908
pectin catabolic process (GO:0045490)	98	46	20.82	2.21	2.32e-05	0.00112
carbohydrate transport (GO:0008643)	63	32	13.39	2.39	0.000124	0.00487
mitotic cell cycle process (GO:1903047)	207	75	43.98	1.71	0.000144	0.00555
regulation of pH (GO:0006885)	57	28	12.11	2.31	0.00051	0.0162
ribonucleoprotein complex assembly (GO:0022618)	145	13	30.81	0.42	0.00109	0.03
DNA repair (GO:0006281)	325	41	69.05	0.59	0.00111	0.0302
cell wall modification (GO:0042545)	174	60	36.97	1.62	0.0018	0.0443
mitotic spindle organization (GO:0007052)	27	16	5.74	2.79	0.00195	0.0461

## Sheet: Up-regulated genes
Supplemental Dataset 3. Gene Ontology analysis of DEGs in janus.
Up-regulated genes
GO biological process complete	Arabidopsis Reference Set	Test set	Eexpected	Fold Enrichment	Raw P-value	FDR
regulation of response to stimulus (GO:0048583)	1324	335	194.28	1.72	3.16e-18	4.77e-16
glucosinolate metabolic process (GO:0019760)	226	76	33.16	2.29	5.65e-09	4.83e-07
RNA processing (GO:0006396)	852	186	125.02	1.49	1.68e-06	0.00011
meiotic cell cycle (GO:0051321)	326	22	47.84	0.46	9.97e-05	0.00429
leaf development (GO:0048366)	454	103	66.62	1.55	0.000115	0.00492
xyloglucan metabolic process (GO:0010411)	59	23	8.66	2.66	0.000193	0.0079
maturation of SSU-rRNA (GO:0030490)	55	22	8.07	2.73	0.00021	0.00848
pectin biosynthetic process (GO:0045489)	57	22	8.36	2.63	0.000295	0.0114
mitochondrial transport (GO:0006839)	73	25	10.71	2.33	0.000653	0.0222
post-embryonic development (GO:0009791)	2298	400	337.2	1.19	0.00125	0.0386
plant-type cell wall biogenesis (GO:0009832)	271	63	39.77	1.58	0.00165	0.0492
