# Supplementary material for: JANUS, a spliceosome-associated protein, promotes miRNA biogenesis in Arabidopsis
Source: Nucleic Acids Res. 2023 Nov 22;52(1):420–30. doi: 10.1093/nar/gkad1105 (PMC10783502; doi:10.1093/nar/gkad1105)
Supplement: gkad1105_Supplemental_Files [file gkad1105_supplemental_files.zip › Supplementary dataset 4 AS.xlsx]

## Sheet: Sheet1
Supplementary dataset 4. Alternative splicing change in janus relative to wild-type plants as determined by VASP.
The numbers "1" and "2" after each genotype represent the four biological replicates.
Bigger 3S Scores indicate lower intron retention rates.
Gene_ID	Col_1	Col_2	janus_1	janus_2	FoldChange	pval
AT3G04690	0.4077	0.4062	0	0	0	0.0012
AT2G40850	1.8519	1.8603	0	0	0	0.0014
AT5G40348	0.0303	0.0305	0	0	0	0.0024
AT1G44120	1.0082	1.0168	0	0	0	0.0027
AT5G09240	0.0725	0.0732	0	0	0	0.0031
AT1G47290	0.0553	0.0558	0	0	0	0.0032
AT5G01120	0.6392	0.6284	0	0	0	0.0054
AT5G49370	0.9636	0.9803	0	0	0	0.0055
AT1G72960	0.619	0.6302	0	0	0	0.0057
AT3G05610	1.0776	1.0975	0	0	0	0.0058
AT1G23540	0.732	0.7461	0	0	0	0.0061
AT2G02720	0.8922	0.9132	0	0	0	0.0074
AT3G05150	0.6281	0.6132	0	0	0	0.0076
AT1G01590	0.24	0.2464	0	0	0	0.0084
AT1G65790	1.3603	1.4098	0	0	0	0.011
AT2G17010	1.5553	1.6087	0	0	0	0.011
AT4G14520	0.0517	0.05	0	0	0	0.011
AT4G23750	0.0723	0.0699	0	0	0	0.011
AT1G53190	0.1884	0.196	0	0	0	0.013
AT4G29880	0.8738	0.9089	0	0	0	0.013
AT5G03620	1.4054	1.4645	0	0	0	0.013
AT1G61120	0.8011	0.8384	0	0	0	0.014
AT3G05720	0.8134	0.8496	0	0	0	0.014
AT2G33100	0.8262	0.7884	0	0	0	0.015
AT1G65040	0.0549	0.0522	0	0	0	0.016
AT2G07560	0.8959	0.9408	0	0	0	0.016
AT4G23350	0.7167	0.7548	0	0	0	0.016
AT1G52580	0.8375	0.7945	0	0	0	0.017
AT5G10140	1.206	1.2726	0	0	0	0.017
AT1G80745	0.5143	0.5484	0	0	0	0.02
AT3G20460	0.7983	0.7458	0	0	0	0.022
AT3G20530	0.6968	0.7505	0	0	0	0.024
AT4G17505	1.1774	1.0878	0	0	0	0.025
AT3G19090	0.9385	0.8642	0	0	0	0.026
AT5G66740	0.8965	0.8269	0	0	0	0.026
AT1G18420	0.5586	0.6086	0	0	0	0.027
AT3G42180	0.3121	0.2842	0	0	0	0.03
AT3G56600	0.9345	0.845	0	0	0	0.032
AT4G12720	0.1322	0.1197	0	0	0	0.032
AT5G24870	0.0952	0.0861	0	0	0	0.032
AT4G17380	0.9894	0.893	0	0	0	0.033
AT1G04600	0.5245	0.4708	0	0	0	0.034
AT2G05160	0.7529	0.6771	0	0	0	0.034
AT1G12290	0.6325	0.707	0	0	0	0.035
AT1G23510	0.3747	0.3344	0	0	0	0.036
AT3G26820	0.4575	0.5134	0	0	0	0.037
AT1G19790	0.2506	0.2222	0	0	0	0.038
AT5G25880	0.8075	0.9104	0	0	0	0.038
AT1G80740	1.3489	1.5253	0	0	0	0.039
AT3G28630	1.3168	1.1644	0	0	0	0.039
AT2G42480	1.001	1.1375	0	0	0	0.041
AT3G12690	0.1005	0.1145	0	0	0	0.041
AT4G27790	0.9888	0.8694	0	0	0	0.041
AT2G18130	0.4256	0.4872	0	0	0	0.043
AT5G58840	1.0738	0.9367	0	0	0	0.043
AT1G13680	1.4423	1.6615	0	0	0	0.045
AT1G48470	0.7734	0.6713	0	0	0	0.045
AT2G13680	1.2555	1.0897	0	0	0	0.045
AT5G21170	0.0216	0.0187	0	0	0	0.045
AT5G46540	1.0415	0.9041	0	0	0	0.045
AT5G15030	1.2375	1.4314	0	0	0	0.046
AT3G59830	0.7102	0.8239	0	0	0	0.047
AT5G12960	0.0257	0.0221	0	0	0	0.047
AT1G13609	0.7185	0.6171	0	0	0	0.048
AT3G57810	0.5255	0.5069	0	0.0224	0.02	0.001
AT5G47455	0.1939	0.2045	0.0072	0	0.02	0.0022
AT2G19330	1.0246	1.1369	0.0478	0	0.02	0.015
AT4G07960	0.9681	1.1273	0.0491	0	0.02	0.034
AT5G13490	0.0919	0.0778	0	0.0035	0.02	0.042
AT5G35210	0.4028	0.4212	0.0212	0.0076	0.03	0.0013
AT5G17920	0.0522	0.0532	0.0015	0.0014	0.03	0.0055
AT2G17800	0.0752	0.0862	0	0.0055	0.03	0.018
AT5G41080	0.536	0.5419	0.0367	0	0.03	0.019
AT1G52240	0.6833	0.813	0.0514	0	0.03	0.033
AT1G66240	0.0218	0.0266	0	0.0014	0.03	0.048
AT1G04080	0.2973	0.2813	0.0168	0.007	0.04	0.003
AT3G08580	0.0258	0.0249	0.0002	0.002	0.04	0.007
AT4G33860	1.6672	1.6311	0.137	0	0.04	0.019
AT1G14650	0.0472	0.0402	0	0.0032	0.04	0.025
AT5G52070	0.3741	0.4567	0.0297	0	0.04	0.042
AT5G44520	0.9532	0.7647	0	0.0764	0.04	0.044
AT3G06830	1.2511	1.0656	0.1114	0	0.05	0.018
AT3G51075	0.6622	0.7771	0	0.0695	0.05	0.018
AT3G20080	1.4997	1.4132	0.0429	0.1375	0.06	0.0023
AT2G17780	0.2664	0.2957	0.0336	0	0.06	0.0075
AT5G20710	0.4526	0.4797	0.0518	0	0.06	0.013
AT1G60270	0.4181	0.3986	0.053	0	0.06	0.025
AT5G43403	0.1883	0.2313	0.0267	0	0.06	0.026
AT3G13810	0.0539	0.0668	0	0.0072	0.06	0.031
AT3G01500	0.0439	0.05	0.0023	0.003	0.06	0.042
AT1G26530	2.7298	2.428	0	0.3752	0.07	0.012
AT1G45229	0.9244	1.0798	0.1496	0	0.07	0.013
AT3G51290	2.857	3.35	0.1418	0.3027	0.07	0.036
AT1G61010	0.1654	0.2018	0.0064	0.021	0.07	0.041
AT1G55260	0.0134	0.0103	0	0.0017	0.07	0.042
AT5G07440	0.293	0.2465	0.0243	0.0121	0.07	0.046
AT1G13860	0.7947	0.7546	0.0496	0.0806	0.08	0.0018
AT5G13480	0.3029	0.331	0.0156	0.0352	0.08	0.0055
AT1G71380	1.6238	1.3632	0.2351	0	0.08	0.016
AT1G05710	0.0439	0.0485	0.0076	0	0.08	0.019
AT5G06180	0.7873	0.7184	0.1224	0	0.08	0.021
AT3G03020	0.2239	0.1826	0	0.0314	0.08	0.022
AT1G01290	0.4331	0.4857	0.0267	0.0441	0.08	0.024
AT3G51070	1.3203	1.4114	0	0.2098	0.08	0.027
AT3G52270	0.7201	0.6762	0.1056	0	0.08	0.027
AT3G57970	0.2237	0.237	0	0.0389	0.08	0.038
AT3G44800	2.8396	2.135	0.4118	0	0.08	0.048
AT5G66210	0.0995	0.0941	0.0111	0.0061	0.09	0.0018
AT3G14080	0.205	0.1932	0.0133	0.0224	0.09	0.0023
AT1G45474	0.3774	0.353	0.0217	0.0431	0.09	0.0026
AT1G18690	0.8821	0.956	0.0364	0.1288	0.09	0.006
AT3G25840	0.8361	0.8489	0.1023	0.0574	0.09	0.012
AT2G34250	0.0255	0.0279	0.0027	0.002	0.09	0.021
AT2G04845	0.0979	0.0786	0	0.0162	0.09	0.026
AT5G65090	0.994	0.7838	0	0.1539	0.09	0.03
AT3G47350	0.6425	0.6334	0.0128	0.1035	0.09	0.048
AT1G65270	0.0969	0.1049	0.0048	0.0145	0.1	0.0055
AT4G02005	1.7828	1.8997	0.278	0.1036	0.1	0.0069
AT2G47230	0.7166	0.7627	0.066	0.0753	0.1	0.017
AT2G02770	0.9358	0.7593	0.1643	0	0.1	0.024
AT4G10730	0.3295	0.2971	0.0261	0.036	0.1	0.024
AT1G56500	0.4164	0.3458	0.0178	0.0596	0.1	0.025
AT1G09160	0.1654	0.2041	0.0385	0	0.1	0.026
AT5G08185	0.2558	0.2202	0.05	0	0.1	0.026
AT2G20410	0.2009	0.184	0.0198	0.0194	0.1	0.031
AT1G27565	1.2242	1.0916	0.116	0.1271	0.1	0.039
AT3G61010	0.1957	0.1445	0.0347	0	0.1	0.05
AT2G30695	0.9105	0.934	0.1116	0.0946	0.11	0.00059
AT1G53160	0.0317	0.0284	0.0021	0.0047	0.11	0.0072
AT1G69840	0.2556	0.2736	0.0313	0.0248	0.11	0.012
AT3G11950	0.1848	0.1819	0.0247	0.0139	0.11	0.014
AT2G31290	0.2738	0.242	0.0547	0	0.11	0.032
AT2G19400	0.7165	0.557	0.1375	0	0.11	0.034
AT1G77290	0.9495	0.8482	0.0711	0.1427	0.12	0.0089
AT3G18500	0.4286	0.4421	0.0359	0.0673	0.12	0.01
AT1G59218	1.2426	1.2306	0.1896	0.1184	0.12	0.018
AT2G36670	0.3247	0.2641	0.0131	0.0603	0.12	0.025
AT5G19221	0.3895	0.4631	0.1063	0	0.12	0.037
AT5G64520	0.1277	0.1623	0.036	0	0.12	0.037
AT4G19990	0.8435	0.9099	0.0253	0.1908	0.12	0.041
AT5G64940	0.2675	0.3043	0.0377	0.0335	0.12	0.044
AT5G58300	0.0395	0.0528	0	0.0112	0.12	0.046
AT3G55850	0.3881	0.3555	0.0542	0.0393	0.13	0.013
AT1G77080	0.6215	0.7178	0.06	0.1126	0.13	0.02
AT3G61700	0.25	0.2122	0.0412	0.0182	0.13	0.021
AT2G02960	0.1579	0.1936	0.0373	0.0096	0.13	0.025
AT3G05840	0.0443	0.0354	0.0089	0.0016	0.13	0.029
AT3G17120	1.1143	1.0031	0.1325	0.139	0.13	0.038
AT1G19000	0.3781	0.4274	0.049	0.058	0.13	0.039
AT5G61290	0.4315	0.5272	0.1274	0	0.13	0.041
AT3G06880	1.798	1.612	0.3414	0.1277	0.14	0.0098
AT4G02210	0.2373	0.2185	0.0456	0.0163	0.14	0.013
AT4G16143	2.285	2.2892	0.261	0.3613	0.14	0.016
AT5G06120	0.4586	0.4574	0.0756	0.0558	0.14	0.016
AT4G36190	0.4929	0.4385	0.0785	0.0523	0.14	0.018
AT5G41370	0.4069	0.4436	0.0607	0.0592	0.14	0.032
AT4G16350	0.793	1.0127	0.2519	0	0.14	0.045
AT1G78476	0.3394	0.4454	0.112	0	0.14	0.049
AT5G60410	0.0462	0.0578	0.0046	0.0095	0.14	0.05
AT1G18650	1.8523	1.8197	0.2782	0.2572	0.15	0.00046
AT4G30890	0.2809	0.2866	0.0375	0.0496	0.15	0.0043
AT4G25315	0.3304	0.3121	0.061	0.0347	0.15	0.0055
AT1G07640	0.2207	0.1967	0.0204	0.0436	0.15	0.0088
AT4G18640	0.2895	0.3335	0.0688	0.0258	0.15	0.013
AT3G51950	0.4926	0.5277	0.0801	0.0692	0.15	0.015
AT1G28395	0.2783	0.2442	0.0645	0.0129	0.15	0.027
AT2G47860	0.8972	0.8972	0.0978	0.1783	0.15	0.034
AT3G01980	0.0987	0.1021	0.021	0.0084	0.15	0.034
AT3G03700	1.0376	1.045	0.0906	0.2167	0.15	0.044
AT1G08970	0.7635	0.7403	0.1174	0.127	0.16	0.0039
AT2G25590	1.2234	1.1186	0.1509	0.2256	0.16	0.0064
AT2G26030	0.1776	0.1989	0.0395	0.0224	0.16	0.0088
AT1G06500	0.5554	0.5533	0.0789	0.1033	0.16	0.016
AT3G20898	0.2404	0.2615	0.0386	0.0435	0.16	0.024
AT3G07890	0.1702	0.2244	0.0142	0.0505	0.16	0.048
AT1G09995	0.3316	0.3541	0.0669	0.0526	0.17	0.0046
AT5G26600	0.5802	0.555	0.1043	0.0921	0.17	0.0047
AT2G42810	0.0916	0.1029	0.0216	0.012	0.17	0.0091
AT1G70490	0.0198	0.0178	0.0044	0.0019	0.17	0.012
AT2G47850	0.115	0.1327	0.0251	0.0181	0.17	0.031
AT4G20980	5.2457	4.6206	0.7849	0.8769	0.17	0.044
AT1G65950	0.5015	0.4046	0.0982	0.0568	0.17	0.049
AT3G56160	0.5153	0.5231	0.0989	0.0883	0.18	0.00043
AT1G63670	0.1851	0.2115	0.0267	0.0453	0.18	0.014
AT4G24670	0.3983	0.3087	0.0306	0.0982	0.18	0.041
AT1G02850	0.6259	0.7172	0.1109	0.1246	0.18	0.048
AT1G01790	0.4049	0.3715	0.0907	0.0594	0.19	0.0054
AT4G19490	0.8724	0.7621	0.1084	0.1966	0.19	0.013
AT5G03960	0.7521	0.8531	0.1196	0.1836	0.19	0.015
AT1G73310	0.3118	0.3479	0.0681	0.0591	0.19	0.033
AT1G52565	0.6174	0.6159	0.0901	0.1454	0.19	0.035
AT2G46440	0.4725	0.3971	0.0955	0.0707	0.19	0.047
AT3G15395	0.7066	0.7164	0.1373	0.1451	0.2	0.00017
AT1G29560	0.618	0.5801	0.1415	0.0975	0.2	0.004
AT3G44740	0.4021	0.4278	0.0625	0.1032	0.2	0.0098
AT5G15845	0.3067	0.2711	0.0752	0.0395	0.2	0.012
AT5G66010	0.1207	0.1346	0.0357	0.0158	0.2	0.019
AT1G75295	0.5985	0.6522	0.134	0.1204	0.2	0.025
AT5G05550	0.3313	0.3501	0.0892	0.0459	0.2	0.025
AT3G23460	0.5998	0.5243	0.1266	0.0951	0.2	0.028
AT4G02760	0.1983	0.1849	0.0377	0.038	0.2	0.028
AT4G04760	1.1824	1.3555	0.1274	0.3891	0.2	0.033
AT1G20100	0.5657	0.5019	0.1104	0.105	0.2	0.046
AT2G32415	1.3781	1.0835	0.3286	0.1579	0.2	0.046
AT5G47380	0.7215	0.8809	0.1961	0.129	0.2	0.047
AT2G24650	0.2308	0.2869	0.0661	0.0397	0.2	0.049
AT3G07215	0.7768	0.8059	0.1738	0.16	0.21	0.0039
AT1G28210	0.7262	0.6757	0.1683	0.1329	0.21	0.005
AT2G17442	0.5974	0.6464	0.101	0.162	0.21	0.0074
AT1G28710	0.1429	0.1611	0.0214	0.0439	0.21	0.016
AT2G30170	0.8149	0.8685	0.174	0.1778	0.21	0.025
AT3G56860	0.4962	0.5384	0.1129	0.1054	0.21	0.028
AT1G56145	0.9556	1.0768	0.1116	0.3203	0.21	0.037
AT1G19394	0.9378	0.853	0.1945	0.1902	0.21	0.038
AT1G58602	0.7488	0.5861	0.1879	0.093	0.21	0.048
AT4G23895	5.262	5.0507	1.265	0.9963	0.22	0.0023
AT4G13495	1.33	1.3577	0.2972	0.2921	0.22	0.0065
AT5G43270	1.5354	1.6982	0.2942	0.426	0.22	0.008
AT5G45350	0.0427	0.0486	0.0067	0.013	0.22	0.015
AT4G33000	0.6782	0.6693	0.1273	0.1648	0.22	0.016
AT4G20830	0.2071	0.1963	0.0445	0.0429	0.22	0.019
AT2G22690	0.6832	0.5806	0.1069	0.1769	0.22	0.022
AT5G12380	0.8939	0.9181	0.2494	0.1563	0.22	0.031
AT1G61970	0.377	0.4532	0.0781	0.1082	0.22	0.047
AT2G14255	0.2056	0.1685	0.0326	0.049	0.22	0.047
AT5G51410	0.2088	0.1597	0.0608	0.0194	0.22	0.049
AT5G54570	0.8948	0.8253	0.1786	0.2188	0.23	0.0089
AT1G53910	0.0311	0.0278	0.005	0.0086	0.23	0.012
AT2G06000	0.9297	0.9574	0.1812	0.248	0.23	0.013
AT2G26750	0.7173	0.6796	0.2009	0.1153	0.23	0.025
AT2G35160	0.3813	0.396	0.0681	0.1095	0.23	0.026
AT3G10390	0.3854	0.4234	0.1273	0.0619	0.23	0.027
AT1G55500	1.215	1.1867	0.3301	0.2143	0.23	0.03
AT1G77270	0.4367	0.3773	0.0835	0.1059	0.23	0.037
AT5G63460	0.2464	0.205	0.0616	0.0428	0.23	0.041
AT2G16990	0.5189	0.4301	0.1681	0.0542	0.23	0.042
AT3G48780	0.02	0.0225	0.0047	0.005	0.23	0.047
AT4G38670	0.1505	0.1528	0.0344	0.0373	0.24	0.00039
AT1G51520	0.6083	0.6025	0.1463	0.1486	0.24	0.0011
AT3G53130	1.7689	1.833	0.465	0.4135	0.24	0.0012
AT3G60250	1.1739	1.117	0.2945	0.2615	0.24	0.0042
AT3G26690	0.7343	0.7603	0.1849	0.1733	0.24	0.0044
AT1G77580	0.44	0.4109	0.1213	0.0845	0.24	0.0065
AT3G55010	0.5569	0.5255	0.122	0.1368	0.24	0.008
AT3G50120	1.0737	1.1848	0.2072	0.3275	0.24	0.0091
AT4G23020	0.7205	0.6912	0.1684	0.1752	0.24	0.012
AT2G04170	1.725	2.0189	0.3391	0.5705	0.24	0.02
AT3G10760	0.4268	0.4539	0.0782	0.1325	0.24	0.022
AT4G24470	0.483	0.4493	0.1439	0.0785	0.24	0.025
AT1G17550	0.7884	0.6693	0.2412	0.104	0.24	0.027
AT5G05840	0.7764	0.9472	0.2545	0.1515	0.24	0.036
AT1G23000	0.8658	0.8609	0.25	0.1702	0.24	0.038
AT5G45840	0.638	0.7443	0.1803	0.1494	0.24	0.048
AT1G05630	0.6699	0.7038	0.1524	0.1919	0.25	0.0028
AT3G20395	0.9265	0.8712	0.1929	0.252	0.25	0.0036
AT1G56000	0.0861	0.0871	0.0199	0.0234	0.25	0.0095
AT3G27460	0.3349	0.2996	0.0585	0.0977	0.25	0.012
AT4G02725	0.5347	0.6132	0.1731	0.112	0.25	0.016
AT4G23570	0.1074	0.1193	0.0368	0.019	0.25	0.022
AT2G26590	1.4174	1.3274	0.344	0.3555	0.25	0.026
AT4G01590	0.0806	0.0725	0.0124	0.0252	0.25	0.026
AT3G11745	0.8238	0.6625	0.2582	0.1079	0.25	0.037
AT5G16520	0.5569	0.527	0.1777	0.0964	0.25	0.04
AT3G53270	0.2902	0.2776	0.0801	0.0652	0.26	0.0024
AT5G66710	1.0468	0.98	0.2402	0.2857	0.26	0.005
AT5G41330	1.0187	0.9154	0.2902	0.2143	0.26	0.011
AT2G44680	0.4603	0.479	0.1401	0.0996	0.26	0.015
AT1G62540	1.0934	1.0641	0.2416	0.3242	0.26	0.018
AT3G51490	1.0185	0.9531	0.1927	0.3119	0.26	0.019
AT4G15440	0.5506	0.5838	0.1522	0.1469	0.26	0.022
AT5G56620	1.198	0.9914	0.2009	0.3729	0.26	0.029
AT1G76460	0.8956	0.7375	0.2696	0.1575	0.26	0.032
AT5G37370	0.1011	0.0828	0.0156	0.033	0.26	0.033
AT5G49310	2.1188	1.9595	0.5381	0.5317	0.26	0.033
AT2G21710	1.0771	0.9905	0.2639	0.2703	0.26	0.035
AT5G57320	0.7868	0.9814	0.1377	0.3226	0.26	0.04
AT4G24740	0.2121	0.2098	0.0441	0.0661	0.26	0.043
AT4G20325	0.81	0.9691	0.1964	0.2647	0.26	0.045
AT3G12520	0.509	0.4274	0.1375	0.1065	0.26	0.048
AT2G02450	0.3224	0.3608	0.1017	0.0819	0.27	0.019
AT2G21510	0.8989	0.847	0.2315	0.2443	0.27	0.019
AT2G18440	0.0136	0.0115	0.0043	0.0025	0.27	0.023
AT5G07810	0.4735	0.5515	0.1809	0.0956	0.27	0.023
AT5G44568	1.3046	1.5461	0.4555	0.3081	0.27	0.029
AT4G14880	0.0114	0.0121	0.0041	0.0022	0.27	0.046
AT4G24460	0.4016	0.3845	0.1329	0.0759	0.27	0.046
AT4G15415	0.3382	0.2639	0.1078	0.0524	0.27	0.048
AT3G17100	0.5747	0.5334	0.1324	0.1742	0.28	0.0053
AT5G17530	0.0887	0.0954	0.0296	0.0224	0.28	0.0056
AT5G16880	0.5642	0.5543	0.143	0.1665	0.28	0.0068
AT5G17260	1.5627	1.4095	0.5231	0.3094	0.28	0.02
AT4G28760	0.2101	0.2202	0.0483	0.0708	0.28	0.021
AT5G41670	0.1337	0.1453	0.0411	0.037	0.28	0.021
AT4G24010	1.1414	1.2643	0.43	0.2432	0.28	0.024
AT2G15050	0.2816	0.2731	0.0896	0.0636	0.28	0.026
AT2G20180	0.3232	0.345	0.1162	0.0704	0.28	0.029
AT5G41100	0.924	0.7562	0.3013	0.1699	0.28	0.034
AT2G23790	0.2556	0.2531	0.0603	0.0824	0.28	0.036
AT1G17680	0.4393	0.5252	0.1147	0.1563	0.28	0.041
AT3G07960	0.8247	0.7486	0.2181	0.2235	0.28	0.042
AT5G49960	0.8016	0.6681	0.2368	0.1773	0.28	0.046
AT4G18140	0.3551	0.363	0.0996	0.1054	0.29	0.00061
AT4G38120	0.7011	0.7226	0.2144	0.2018	0.29	0.0021
AT1G04220	0.688	0.7183	0.2093	0.1946	0.29	0.0054
AT1G60460	1.1437	1.0917	0.2881	0.3703	0.29	0.0075
AT3G45190	0.5764	0.5375	0.1388	0.1883	0.29	0.0078
AT5G04420	0.4355	0.4824	0.1153	0.1468	0.29	0.012
AT4G01710	0.8676	0.9907	0.2147	0.322	0.29	0.016
AT2G41945	0.268	0.2942	0.1008	0.064	0.29	0.017
AT2G22090	1.1212	1.1098	0.2896	0.3538	0.29	0.022
AT2G26210	0.175	0.1506	0.0553	0.0385	0.29	0.022
AT2G31450	1.0859	0.9253	0.2266	0.3578	0.29	0.023
AT5G18500	0.0876	0.097	0.0197	0.0342	0.29	0.026
AT3G56210	0.3953	0.4733	0.0837	0.1645	0.29	0.031
AT5G18860	0.6318	0.7422	0.2274	0.1768	0.29	0.039
AT1G35516	0.0779	0.0908	0.0272	0.0219	0.29	0.04
AT1G52347	0.8514	0.9113	0.3264	0.1879	0.29	0.04
AT5G48040	1.0602	0.8674	0.3826	0.1736	0.29	0.041
AT2G38650	0.0554	0.0488	0.0144	0.016	0.29	0.045
AT4G17370	0.7402	0.8893	0.2057	0.2749	0.29	0.046
AT1G61150	0.2918	0.2724	0.0908	0.0778	0.3	0.006
AT5G22850	1.4348	1.3288	0.387	0.4489	0.3	0.0094
AT4G04360	1.1188	1.0501	0.3754	0.2685	0.3	0.012
AT3G06778	1.469	1.3357	0.4447	0.3988	0.3	0.026
AT1G60930	2.1909	2.3175	0.5313	0.8378	0.3	0.035
AT2G29340	0.1968	0.1638	0.0362	0.0719	0.3	0.036
AT1G20540	0.6784	0.783	0.2406	0.2006	0.3	0.04
AT3G63460	1.0685	1.0985	0.3578	0.3078	0.31	0.004
AT1G22140	0.9295	0.8592	0.3049	0.2571	0.31	0.0078
AT4G04460	0.0643	0.0592	0.0158	0.022	0.31	0.0099
AT1G56612	0.3712	0.341	0.103	0.1185	0.31	0.014
AT4G26110	1.4751	1.4841	0.4876	0.4267	0.31	0.017
AT2G13100	0.0363	0.0429	0.0145	0.0101	0.31	0.03
AT1G79950	1.0457	0.9261	0.3183	0.2838	0.31	0.04
AT5G08450	0.179	0.2005	0.0561	0.0609	0.31	0.043
AT1G23730	0.7792	0.9676	0.2117	0.3243	0.31	0.048
AT1G78960	0.2236	0.2197	0.082	0.0563	0.31	0.049
AT1G03040	0.0819	0.086	0.0256	0.0282	0.32	0.0039
AT4G23430	0.3145	0.3309	0.1133	0.0913	0.32	0.0053
AT3G05090	0.3916	0.4062	0.1317	0.1252	0.32	0.0054
AT1G67310	1.052	1.1508	0.4113	0.2962	0.32	0.011
AT1G01920	1.4263	1.2394	0.3359	0.5131	0.32	0.02
AT1G08630	0.3296	0.3955	0.0912	0.1392	0.32	0.032
AT1G16840	0.7229	0.7781	0.2409	0.2466	0.32	0.033
AT3G57530	0.5269	0.4631	0.1673	0.1481	0.32	0.043
AT3G02890	0.9794	0.9801	0.364	0.2636	0.32	0.048
AT1G15280	1.1395	1.0927	0.3924	0.3522	0.33	0.0019
AT3G19080	1.2533	1.2459	0.4306	0.3882	0.33	0.013
AT5G58800	0.8518	0.7572	0.2937	0.2421	0.33	0.022
AT4G20720	0.1409	0.1302	0.0432	0.0454	0.33	0.031
AT2G22980	1.0491	1.0975	0.2928	0.418	0.33	0.032
AT5G46690	0.5968	0.5683	0.2277	0.1576	0.33	0.032
AT1G54110	0.5912	0.6767	0.189	0.2236	0.33	0.037
AT3G19900	1.2363	1.0415	0.419	0.3355	0.33	0.048
AT2G02570	0.4013	0.3871	0.1257	0.1395	0.34	0.0014
AT5G48790	0.6968	0.6594	0.2501	0.2131	0.34	0.0034
AT1G27370	0.4242	0.4084	0.1526	0.1293	0.34	0.0046
AT1G05840	0.7041	0.7449	0.2346	0.2544	0.34	0.0089
AT4G32750	0.9418	1.0087	0.3549	0.3172	0.34	0.0093
AT3G18535	0.5832	0.5244	0.1644	0.2132	0.34	0.012
AT1G54820	1.1035	1.2012	0.3726	0.4164	0.34	0.018
AT1G07280	0.0389	0.0412	0.0158	0.0114	0.34	0.022
AT1G09230	1.0541	1.0309	0.3112	0.3951	0.34	0.027
AT3G13170	0.8575	0.7466	0.2383	0.301	0.34	0.027
AT5G58960	0.4756	0.458	0.1864	0.1356	0.34	0.033
AT5G18830	0.8253	0.8354	0.2483	0.3205	0.34	0.039
AT1G63810	0.3951	0.328	0.1051	0.1431	0.34	0.043
AT5G01760	0.5693	0.5335	0.1471	0.2315	0.34	0.043
AT1G23480	0.2553	0.2064	0.0606	0.095	0.34	0.045
AT5G66150	1.7603	1.5823	0.5751	0.5467	0.34	0.046
AT1G65070	0.6094	0.6148	0.2163	0.207	0.35	0.00083
AT5G16820	0.3627	0.3861	0.1418	0.1167	0.35	0.005
AT2G30600	0.2108	0.2002	0.0798	0.066	0.35	0.0057
AT4G38280	1.0068	1.0669	0.3818	0.3524	0.35	0.0095
AT3G57320	1.6836	1.5372	0.6129	0.5116	0.35	0.011
AT2G33620	0.1277	0.1455	0.04	0.0554	0.35	0.018
AT5G28237	0.8469	0.9563	0.3742	0.2593	0.35	0.018
AT5G20140	0.7378	0.6602	0.2676	0.2226	0.35	0.019
AT3G09560	0.3745	0.4222	0.1686	0.1074	0.35	0.025
AT2G42640	1.3459	1.5676	0.4059	0.6231	0.35	0.026
AT3G21810	0.2672	0.2268	0.0652	0.1083	0.35	0.033
AT5G20110	0.8671	0.7591	0.3114	0.2611	0.35	0.033
AT3G60330	0.7419	0.6625	0.1857	0.3086	0.35	0.036
AT2G47370	0.675	0.7379	0.1864	0.3078	0.35	0.042
AT1G08320	0.6556	0.5338	0.1645	0.2543	0.35	0.043
AT1G15215	1.1745	1.0106	0.4121	0.3458	0.35	0.044
AT2G39200	0.9169	0.9208	0.3596	0.2752	0.35	0.044
AT2G45190	1.3679	1.5538	0.4875	0.536	0.35	0.049
AT4G24060	0.8264	0.7975	0.2867	0.3048	0.36	0.0027
AT4G27540	0.8427	0.7961	0.263	0.3212	0.36	0.006
AT1G20020	1.0135	0.9757	0.363	0.3471	0.36	0.0069
AT2G19620	0.1809	0.1908	0.0688	0.0654	0.36	0.015
AT4G08980	0.0303	0.0344	0.0131	0.0102	0.36	0.019
AT3G16700	0.9912	0.8547	0.3813	0.2815	0.36	0.025
AT3G52660	0.6316	0.5991	0.2585	0.1883	0.36	0.027
AT1G73390	0.415	0.5096	0.2026	0.1285	0.36	0.043
AT5G18245	2.4184	2.7647	0.9884	0.8668	0.36	0.044
AT1G21610	1.4223	1.5918	0.5575	0.5189	0.36	0.045
AT3G16470	0.0349	0.0347	0.0142	0.0109	0.36	0.047
AT2G29630	0.2188	0.2303	0.0649	0.0973	0.36	0.048
AT1G60260	0.703	0.6774	0.2426	0.2738	0.37	0.0026
AT3G08840	0.8187	0.7792	0.3175	0.2699	0.37	0.0043
AT1G77850	0.8992	0.9585	0.3246	0.3582	0.37	0.0087
AT2G33980	0.9673	0.9086	0.3069	0.3873	0.37	0.0096
AT5G06690	1.904	1.768	0.5903	0.7611	0.37	0.01
AT5G58550	1.1152	1.0095	0.3419	0.452	0.37	0.013
AT1G69540	1.4132	1.4115	0.5415	0.4979	0.37	0.015
AT3G16565	1.9359	1.7382	0.5783	0.7994	0.37	0.017
AT4G27745	0.2889	0.2603	0.0928	0.11	0.37	0.017
AT1G22660	1.6819	1.495	0.5221	0.6445	0.37	0.019
AT4G38600	0.6692	0.706	0.2906	0.2186	0.37	0.022
AT1G54440	1.1144	1.1895	0.4961	0.3612	0.37	0.023
AT5G51030	1.7483	2.0176	0.5786	0.8062	0.37	0.023
AT4G24970	1.1771	1.1137	0.3505	0.4942	0.37	0.033
AT4G22540	0.3364	0.2818	0.0861	0.14	0.37	0.036
AT1G35340	0.9485	0.9052	0.2882	0.4004	0.37	0.037
AT1G05000	0.409	0.3369	0.1043	0.1741	0.37	0.043
AT4G26590	0.511	0.481	0.1454	0.2182	0.37	0.044
AT1G73890	0.6514	0.7331	0.2692	0.2475	0.37	0.046
AT2G26200	0.5879	0.5243	0.1992	0.2149	0.37	0.046
AT1G18870	1.3053	1.5368	0.3802	0.6774	0.37	0.047
AT5G40350	1.03	0.9599	0.412	0.3444	0.38	0.0062
AT2G18470	0.7169	0.7599	0.3055	0.2502	0.38	0.0072
AT2G02390	1.7044	1.7769	0.6503	0.6819	0.38	0.0078
AT2G28470	0.0619	0.0677	0.0218	0.0271	0.38	0.0098
AT4G02900	0.9393	0.9138	0.386	0.3264	0.38	0.015
AT1G08730	0.7541	0.6992	0.2657	0.2908	0.38	0.016
AT1G79990	0.2305	0.247	0.0775	0.1025	0.38	0.016
AT3G55880	1.2192	1.0875	0.3845	0.4973	0.38	0.016
AT1G17330	1.0609	1.0462	0.4306	0.3759	0.38	0.018
AT5G55490	0.8038	0.7078	0.2463	0.3283	0.38	0.019
AT5G46220	0.5428	0.5665	0.1841	0.2369	0.38	0.023
AT1G15240	0.4756	0.5355	0.1536	0.229	0.38	0.026
AT4G37680	1.0586	1.0747	0.3691	0.4409	0.38	0.027
AT5G54200	1.4896	1.4175	0.4689	0.6297	0.38	0.028
AT1G34020	0.7206	0.7109	0.247	0.2966	0.38	0.03
AT1G18335	1.1805	1.0934	0.4173	0.437	0.38	0.031
AT2G46710	0.7173	0.6377	0.2417	0.2738	0.38	0.034
AT3G27260	0.5502	0.6564	0.2682	0.1875	0.38	0.035
AT1G05610	0.9992	1.2144	0.3383	0.4986	0.38	0.042
AT5G06670	1.1321	0.9682	0.4969	0.2908	0.38	0.042
AT3G59660	0.9609	0.9365	0.3893	0.3595	0.39	0.0014
AT1G48030	0.499	0.5062	0.2033	0.1907	0.39	0.002
AT2G47240	0.0434	0.0419	0.0161	0.0171	0.39	0.0023
AT4G19100	0.8812	0.835	0.3068	0.3609	0.39	0.005
AT5G37710	2.1933	2.352	0.9334	0.8239	0.39	0.0075
AT2G41880	0.6268	0.5737	0.2554	0.2131	0.39	0.01
AT4G29730	0.9591	0.8926	0.3438	0.382	0.39	0.011
AT4G33140	1.2672	1.1691	0.536	0.4175	0.39	0.012
AT5G37485	1.1079	1.1379	0.4397	0.4375	0.39	0.013
AT4G28370	1.7979	1.9272	0.7059	0.7632	0.39	0.016
AT1G79830	0.3674	0.3953	0.1277	0.1714	0.39	0.02
AT1G50030	1.1066	1.1669	0.38	0.4969	0.39	0.022
AT3G26920	0.732	0.8688	0.2619	0.3678	0.39	0.035
AT5G51620	0.3962	0.392	0.1371	0.1665	0.39	0.035
AT1G07745	0.63	0.5875	0.1929	0.2814	0.39	0.039
AT4G35640	0.9413	1.1263	0.4949	0.3168	0.39	0.039
AT1G79350	0.6115	0.556	0.2345	0.2247	0.39	0.044
AT1G52550	0.7591	0.7135	0.2745	0.3206	0.4	0.0054
AT5G13590	0.49	0.4747	0.2092	0.1753	0.4	0.016
AT1G61640	1.2105	1.0802	0.5195	0.3958	0.4	0.017
AT3G45100	0.6946	0.6352	0.2258	0.3036	0.4	0.018
AT4G24710	0.813	0.8713	0.2911	0.3874	0.4	0.022
AT5G45260	1.1561	1.3163	0.4117	0.5786	0.4	0.024
AT1G21580	2.1512	1.8744	0.9482	0.6606	0.4	0.026
AT3G13782	1.3916	1.3449	0.4928	0.6153	0.4	0.027
AT3G18930	0.6265	0.5382	0.2661	0.2019	0.4	0.029
AT3G12350	0.9127	1.0357	0.3565	0.4149	0.4	0.033
AT3G19970	0.635	0.5514	0.2165	0.264	0.4	0.033
AT1G19396	0.5719	0.5272	0.2155	0.2255	0.4	0.035
AT3G54880	0.6944	0.7002	0.2533	0.3027	0.4	0.035
AT5G14100	1.0573	0.9016	0.4376	0.3464	0.4	0.038
AT2G09795	0.4588	0.5017	0.1526	0.2294	0.4	0.04
AT2G45800	1.2606	1.2049	0.565	0.4155	0.4	0.04
AT2G33460	1.0326	1.0678	0.4759	0.3614	0.4	0.041
AT2G41830	0.3932	0.4576	0.2109	0.1279	0.4	0.045
AT4G18260	0.6109	0.5061	0.1867	0.255	0.4	0.045
AT4G03000	0.3	0.294	0.1234	0.119	0.41	0.00081
AT5G15460	0.6518	0.6316	0.2703	0.2533	0.41	0.0014
AT4G13030	0.303	0.3123	0.1209	0.1321	0.41	0.0019
AT2G38995	0.1333	0.1278	0.0518	0.0543	0.41	0.0077
AT5G41790	1.4312	1.4182	0.5647	0.6089	0.41	0.0098
AT1G10095	0.7823	0.7233	0.3439	0.2667	0.41	0.014
AT1G77230	0.624	0.5812	0.2528	0.241	0.41	0.027
AT1G16250	0.3265	0.3785	0.1254	0.166	0.41	0.028
AT1G05830	0.6523	0.5812	0.2715	0.2362	0.41	0.029
AT1G11160	1.5637	1.5215	0.7008	0.5701	0.41	0.03
AT1G79700	0.0272	0.0291	0.0113	0.0116	0.41	0.03
AT5G35170	0.5514	0.6239	0.2616	0.2233	0.41	0.03
AT2G36810	0.5594	0.6642	0.2927	0.2123	0.41	0.037
AT4G00020	0.4177	0.3856	0.1671	0.1637	0.41	0.041
AT5G41470	0.5739	0.5051	0.1697	0.2681	0.41	0.042
AT5G09500	0.6616	0.577	0.2375	0.2728	0.41	0.043
AT5G02880	0.8548	0.8568	0.3712	0.3543	0.42	0.0099
AT1G32200	1.5015	1.6287	0.5922	0.7248	0.42	0.01
AT1G09812	0.6644	0.7285	0.2578	0.3262	0.42	0.013
AT3G12220	1.8405	2.0466	0.9241	0.7035	0.42	0.018
AT2G32650	0.6357	0.5729	0.2199	0.2934	0.42	0.02
AT2G47780	1.085	0.9653	0.3723	0.4927	0.42	0.02
AT5G58720	0.495	0.4651	0.2036	0.1955	0.42	0.024
AT3G02410	0.9778	1.0813	0.5049	0.3588	0.42	0.028
AT5G49680	0.7584	0.8226	0.3413	0.3213	0.42	0.03
AT2G24270	0.1291	0.1379	0.0573	0.056	0.42	0.033
AT5G46150	0.4224	0.377	0.2014	0.1383	0.42	0.034
AT4G24540	1.1037	1.3004	0.5749	0.4361	0.42	0.036
AT5G41150	1.5265	1.422	0.6102	0.6233	0.42	0.036
AT3G05345	0.3395	0.4044	0.1286	0.1856	0.42	0.039
AT3G47680	0.368	0.3743	0.1613	0.1572	0.43	0.0008
AT4G39710	1.1828	1.1474	0.4872	0.5252	0.43	0.0016
AT1G23110	1.3483	1.3144	0.5789	0.5669	0.43	0.0065
AT5G62760	0.4865	0.4853	0.2047	0.212	0.43	0.0069
AT3G51830	1.1185	1.1011	0.5013	0.4609	0.43	0.0074
AT2G37585	1.0918	1.167	0.4596	0.5064	0.43	0.0092
AT1G54730	0.5336	0.5032	0.2018	0.244	0.43	0.011
AT1G77860	1.056	0.9478	0.4853	0.3674	0.43	0.019
AT5G59210	0.0355	0.0361	0.0144	0.0164	0.43	0.02
AT4G01593	0.8724	0.8859	0.3558	0.4051	0.43	0.022
AT1G72190	0.8256	0.7161	0.3777	0.2804	0.43	0.027
AT1G67220	1.4992	1.3053	0.4932	0.7033	0.43	0.031
AT3G17650	0.6698	0.5811	0.2393	0.2926	0.43	0.033
AT1G48540	1.398	1.2682	0.5933	0.5493	0.43	0.035
AT5G14850	0.5861	0.5128	0.1873	0.2839	0.43	0.041
AT5G26040	1.5071	1.7287	0.554	0.8415	0.43	0.042
AT4G19560	1.3855	1.1606	0.654	0.4434	0.43	0.043
AT1G78790	1.2973	1.1321	0.5507	0.4857	0.43	0.047
AT3G63340	1.4587	1.2675	0.5503	0.6309	0.43	0.047
AT1G18030	0.7898	0.6533	0.3536	0.2623	0.43	0.049
AT2G18670	1.7111	1.7779	0.7969	0.7279	0.44	0.0024
AT1G30450	0.0415	0.0437	0.0182	0.0193	0.44	0.0091
AT1G72710	0.6085	0.5671	0.2434	0.271	0.44	0.0094
AT1G34065	0.8483	0.928	0.4205	0.3588	0.44	0.012
AT4G27120	0.3649	0.3985	0.183	0.1566	0.44	0.012
AT5G55470	0.9039	0.9805	0.3884	0.4383	0.44	0.012
AT1G23240	1.2002	1.2491	0.4996	0.5863	0.44	0.013
AT4G14385	1.4166	1.4926	0.6557	0.6247	0.44	0.013
AT5G38280	0.979	1.0789	0.4129	0.484	0.44	0.015
AT5G51330	1.7429	1.9047	0.8941	0.7022	0.44	0.016
AT5G03690	1.2267	1.1818	0.4783	0.5694	0.44	0.017
AT1G26230	1.3439	1.2423	0.6389	0.4882	0.44	0.022
AT5G02940	1.2393	1.365	0.6501	0.4887	0.44	0.022
AT3G57230	1.3514	1.2187	0.5981	0.5409	0.44	0.031
AT4G26520	0.651	0.6119	0.3142	0.2389	0.44	0.031
AT4G12430	4.5498	4.5983	1.8428	2.1731	0.44	0.037
AT3G03702	1.5655	1.716	0.7336	0.6977	0.44	0.041
AT3G28150	0.8909	0.772	0.3918	0.3337	0.44	0.042
AT2G06025	2.1029	1.8216	0.7937	0.9302	0.44	0.043
AT4G30820	0.4806	0.4747	0.2168	0.2084	0.45	0.00071
AT5G61940	2.2486	2.3501	1.0763	0.9967	0.45	0.0033
AT1G05590	0.8803	0.8323	0.3613	0.4018	0.45	0.0049
AT5G62165	1.1421	1.2288	0.5773	0.4778	0.45	0.011
AT1G15200	0.2849	0.2589	0.1114	0.1338	0.45	0.014
AT5G08230	0.5259	0.5496	0.2461	0.2379	0.45	0.014
AT3G11960	1.2461	1.3355	0.6489	0.5219	0.45	0.017
AT1G54860	1.4497	1.2717	0.6949	0.5202	0.45	0.026
AT1G48090	0.9713	0.9769	0.4634	0.4153	0.45	0.027
AT3G59300	1.0606	0.9412	0.5173	0.3742	0.45	0.029
AT1G64600	0.7691	0.6655	0.3657	0.2777	0.45	0.03
AT5G48440	1.0097	1.0735	0.5322	0.4112	0.45	0.03
AT5G22620	1.0013	0.868	0.4846	0.3551	0.45	0.031
AT1G80860	0.521	0.5193	0.2501	0.2205	0.45	0.033
AT1G56250	0.5295	0.5989	0.2345	0.2688	0.45	0.035
AT3G27470	0.1795	0.1523	0.0869	0.0639	0.45	0.039
AT1G77410	0.4006	0.4744	0.1639	0.2278	0.45	0.04
AT3G56080	1.21	1.1041	0.4284	0.6065	0.45	0.04
AT1G77855	1.1126	1.104	0.542	0.4555	0.45	0.043
AT2G18750	0.21	0.2366	0.0959	0.1058	0.45	0.044
AT5G04430	0.2672	0.268	0.1234	0.1253	0.46	0.00075
AT2G02410	1.4364	1.3402	0.6917	0.5823	0.46	0.0098
AT2G19120	0.8263	0.8223	0.3638	0.3908	0.46	0.017
AT5G55590	1.0602	1.0113	0.431	0.518	0.46	0.017
AT4G28980	1.3894	1.502	0.7346	0.584	0.46	0.018
AT5G45800	1.1395	1.2095	0.5533	0.5274	0.46	0.019
AT4G22840	0.8527	0.9369	0.3858	0.4347	0.46	0.02
AT5G41580	0.5646	0.5369	0.2283	0.2799	0.46	0.022
AT1G07820	0.5584	0.6019	0.2601	0.2736	0.46	0.029
AT3G55870	1.108	1.005	0.4685	0.513	0.46	0.03
AT4G21560	1.9387	1.8389	0.8644	0.8695	0.46	0.031
AT1G19870	0.5258	0.6196	0.298	0.2259	0.46	0.039
AT1G80210	1.5762	1.5724	0.6651	0.7703	0.46	0.039
AT3G10100.1	1.049	1.1563	0.6003	0.4242	0.46	0.044
AT2G38090	0.9726	1.0509	0.4624	0.4637	0.46	0.045
AT1G24706	0.2516	0.2172	0.1158	0.1	0.46	0.049
AT1G05820	0.9101	0.8913	0.4113	0.4373	0.47	0.0019
AT1G07780	0.3156	0.3124	0.1511	0.145	0.47	0.0021
AT4G25080	0.1466	0.1403	0.0644	0.0698	0.47	0.0033
AT5G01160	0.8948	0.8671	0.3957	0.4335	0.47	0.0037
AT5G22640	0.6868	0.6803	0.3165	0.3327	0.47	0.0052
AT1G01770	2.3782	2.2399	1.1574	1.0253	0.47	0.0062
AT5G22860	0.9914	1.0559	0.5081	0.444	0.47	0.0068
AT5G39840	1.1692	1.1067	0.5704	0.4954	0.47	0.0073
AT1G13450	0.5529	0.5335	0.2388	0.2716	0.47	0.0096
AT5G18230	0.8144	0.8371	0.3908	0.3847	0.47	0.01
AT3G66654	0.0557	0.0537	0.0275	0.024	0.47	0.012
AT5G34830	1.6768	1.6352	0.7395	0.8271	0.47	0.012
AT4G16860	0.7213	0.6573	0.296	0.3576	0.47	0.015
AT3G23280	0.5077	0.4683	0.2404	0.2183	0.47	0.017
AT5G11350	0.5132	0.4766	0.2566	0.2075	0.47	0.017
AT3G02980	0.6091	0.5442	0.2967	0.247	0.47	0.021
AT4G27860	1.4129	1.4673	0.6224	0.742	0.47	0.024
AT4G36690	0.2332	0.2304	0.1152	0.1031	0.47	0.024
AT1G64628	13.6459	12.5523	6.9108	5.3391	0.47	0.025
AT1G79590	0.1706	0.1669	0.0856	0.0743	0.47	0.025
AT2G44090	0.7931	0.8403	0.3824	0.3894	0.47	0.031
AT3G18730	0.5096	0.588	0.2197	0.2908	0.47	0.032
AT1G31310	0.2902	0.2953	0.1271	0.1481	0.47	0.033
AT1G27450	0.1524	0.1323	0.061	0.074	0.47	0.035
AT1G34355	0.4729	0.4876	0.2054	0.2492	0.47	0.036
AT1G48840	1.5971	1.5034	0.7298	0.7331	0.47	0.036
AT1G63910	1.1338	1.0041	0.5335	0.4699	0.47	0.036
AT1G76420	1.0892	0.938	0.4083	0.5535	0.47	0.037
AT1G30640	0.7244	0.8535	0.3148	0.4246	0.47	0.041
AT2G21450	1.1096	1.0784	0.4528	0.5663	0.47	0.047
AT4G16070	0.7086	0.7912	0.3414	0.3672	0.47	0.047
AT2G03150	0.5798	0.5782	0.2789	0.2772	0.48	1.5e-05
AT1G68890	0.9748	0.9653	0.4606	0.4714	0.48	0.00023
AT2G20390	1.4582	1.506	0.679	0.7337	0.48	0.0024
AT3G09080	0.7386	0.6977	0.3568	0.3291	0.48	0.0072
AT1G26180	1.3519	1.354	0.6295	0.6601	0.48	0.013
AT4G15200	1.2288	1.2173	0.5615	0.6069	0.48	0.016
AT4G34265	0.3195	0.2879	0.1325	0.1593	0.48	0.018
AT3G26050	0.9825	1.0519	0.4384	0.5412	0.48	0.02
AT2G33385	0.5654	0.6125	0.248	0.3156	0.48	0.024
AT4G14410	1.1658	1.105	0.5515	0.5361	0.48	0.024
AT2G40690	0.6845	0.703	0.3578	0.3062	0.48	0.027
AT5G41690	1.5556	1.7276	0.6876	0.8971	0.48	0.027
AT1G29200	1.1182	1.0704	0.4683	0.5737	0.48	0.029
AT2G48150	1.0635	0.9838	0.501	0.4732	0.48	0.029
AT5G61830	0.483	0.5381	0.2092	0.2782	0.48	0.029
AT5G05610	0.6137	0.6195	0.3167	0.2778	0.48	0.035
AT5G11700	0.8076	0.725	0.3552	0.3803	0.48	0.048
AT4G25720	1.3012	1.4819	0.5505	0.7957	0.48	0.049
AT1G28240	1.203	1.1896	0.5842	0.5766	0.49	0.00074
AT2G45950	1.1063	1.1643	0.5292	0.5809	0.49	0.0047
AT2G17540	0.7211	0.6858	0.3588	0.336	0.49	0.0066
AT3G45650	0.6921	0.6482	0.3485	0.3111	0.49	0.0078
AT2G28940	0.7304	0.7803	0.3918	0.3496	0.49	0.0079
AT1G15290	0.6713	0.6326	0.2971	0.3423	0.49	0.0086
AT1G78420	0.5529	0.5559	0.2766	0.2643	0.49	0.009
AT2G17430	1.1809	1.143	0.5999	0.5356	0.49	0.009
AT1G79500	0.0364	0.0344	0.0168	0.0181	0.49	0.0093
AT1G04790	1.1108	1.0272	0.4923	0.5544	0.49	0.012
AT5G44530	1.2467	1.2283	0.634	0.5835	0.49	0.013
AT1G09130	0.6752	0.6449	0.3212	0.3315	0.49	0.016
AT2G14050	1.2573	1.3997	0.5828	0.7234	0.49	0.021
AT1G79190	0.4654	0.4167	0.2334	0.198	0.49	0.022
AT3G27290	1.8501	2.0642	0.8283	1.0809	0.49	0.028
AT5G13920	1.074	1.0244	0.5105	0.512	0.49	0.029
AT4G35010	0.7033	0.6929	0.3172	0.3609	0.49	0.03
AT5G48150	0.2427	0.2419	0.1116	0.1236	0.49	0.03
AT5G61865	1.0122	0.9829	0.4451	0.5267	0.49	0.031
AT5G42620	0.6757	0.6687	0.3514	0.312	0.49	0.032
AT2G46300	0.8651	0.9948	0.4131	0.5068	0.49	0.034
AT2G46915	0.861	0.8251	0.4531	0.3673	0.49	0.035
AT2G34300	0.0507	0.0544	0.0227	0.0293	0.49	0.037
AT1G56720	0.3725	0.3345	0.1796	0.164	0.49	0.038
AT1G69340	0.6142	0.7094	0.3575	0.2943	0.49	0.038
AT2G40435	1.2155	1.0496	0.6402	0.4727	0.49	0.039
AT2G28930	0.7407	0.8624	0.438	0.351	0.49	0.04
AT4G36515	0.6757	0.6274	0.2777	0.367	0.49	0.042
AT1G17450	2.3182	2.4947	1.1763	1.1587	0.49	0.043
AT3G01840	0.6305	0.7386	0.3012	0.3762	0.49	0.044
AT5G24735	0.7657	0.7577	0.3699	0.3844	0.5	0.002
AT5G24740	0.453	0.4617	0.234	0.2197	0.5	0.0034
AT5G06980	0.9293	0.904	0.4304	0.4806	0.5	0.012
AT1G17970	1.0718	1.1642	0.6054	0.5043	0.5	0.015
AT2G46820	0.0222	0.0238	0.0103	0.0126	0.5	0.02
AT5G16150	0.3435	0.3386	0.1605	0.1773	0.5	0.02
AT5G11510	0.5612	0.5347	0.3001	0.2471	0.5	0.028
AT3G05675	0.5355	0.6104	0.3169	0.256	0.5	0.03
AT3G20270	2.0891	2.3422	1.0291	1.1749	0.5	0.03
AT2G31900	0.9012	1.0393	0.5447	0.4228	0.5	0.035
AT1G56650	0.6162	0.5724	0.3001	0.2931	0.5	0.042
AT2G37840	0.584	0.5118	0.2297	0.3158	0.5	0.042
AT2G45080	0.8045	0.7128	0.3996	0.3577	0.5	0.042
AT3G25800	1.0243	0.9497	0.4217	0.5577	0.5	0.042
AT5G06590	0.6777	0.6728	1.3179	1.3835	2	0.03
AT5G37340	0.4172	0.5082	0.9914	0.8631	2	0.035
AT3G24120	0.1646	0.134	0.286	0.3144	2.01	0.019
AT5G45430	0.2491	0.2391	0.5079	0.4765	2.02	0.026
AT3G12210	0.0214	0.0201	0.0435	0.0402	2.02	0.028
AT4G28910	0.3527	0.4006	0.8054	0.715	2.02	0.035
AT4G00760	0.2244	0.2978	0.5582	0.5015	2.03	0.033
AT1G63260	0.4088	0.3428	0.7188	0.8132	2.04	0.028
AT5G53620	0.044	0.0577	0.1083	0.1	2.05	0.035
AT2G28540	0.019	0.0264	0.0501	0.0429	2.05	0.044
AT5G15940	0.8723	0.9717	1.9761	1.8398	2.07	0.0099
AT1G27520	0.1698	0.1457	0.3346	0.3227	2.08	0.018
AT5G52110	0.3171	0.3657	0.7382	0.6855	2.09	0.0094
AT4G18490	0.3079	0.3486	0.6942	0.6776	2.09	0.017
AT2G21590	0.2109	0.1919	0.4187	0.4315	2.11	0.0047
AT1G67480	0.2391	0.3428	0.5716	0.6575	2.11	0.043
AT5G02370	1.5836	1.6483	3.3998	3.495	2.13	0.0019
AT5G46520	0.1617	0.2076	0.4312	0.3681	2.16	0.038
AT2G39690	0.6091	0.5241	1.2228	1.2565	2.19	0.021
AT4G39030	0.5004	0.4352	1.037	1.0191	2.2	0.026
AT3G28350	0.454	0.47	0.9708	1.0675	2.21	0.049
AT1G29850	0.0155	0.0169	0.0381	0.0338	2.22	0.048
AT5G18420	0.0186	0.0153	0.0367	0.0394	2.25	0.012
AT1G01520	0.2145	0.1628	0.4444	0.4095	2.26	0.024
AT2G25840	0.0283	0.0339	0.0709	0.0698	2.26	0.038
AT3G59050	1.5471	1.4771	3.5837	3.2514	2.26	0.047
AT4G00690	0.4386	0.3861	0.9563	0.9213	2.28	0.0063
AT1G18150	0.361	0.3662	0.848	0.8095	2.28	0.024
AT3G01960	0.3544	0.2508	0.7515	0.6261	2.28	0.044
AT3G60260	0.1304	0.1069	0.2868	0.2563	2.29	0.019
AT2G04790	0.2326	0.2993	0.6384	0.5832	2.3	0.017
AT5G61490	0.5744	0.7837	1.6841	1.449	2.31	0.031
AT3G13580	0.0232	0.0158	0.0419	0.0482	2.31	0.037
AT1G01448	0.1396	0.1149	0.3158	0.2734	2.32	0.036
AT2G41470	0.3046	0.2446	0.588	0.6884	2.32	0.04
AT5G25230	0.4861	0.576	1.1916	1.2895	2.34	0.0089
AT5G64816	0.1823	0.1773	0.4085	0.4322	2.34	0.025
AT1G55340	0.2814	0.23	0.6315	0.5678	2.35	0.016
AT4G10960	0.1657	0.2546	0.4637	0.5238	2.35	0.045
AT2G23510	0.3933	0.3234	0.9101	0.772	2.35	0.049
AT1G29730	0.3169	0.5029	1.0473	0.8978	2.37	0.046
AT1G79000	0.0242	0.0207	0.0548	0.0525	2.39	0.0071
AT4G21760	0.4191	0.4787	1.041	1.1225	2.41	0.0087
AT5G14420	0.0233	0.0318	0.0706	0.0627	2.42	0.022
AT2G45890	0.5488	0.617	1.4032	1.4143	2.42	0.023
AT3G26430	0.3019	0.3123	0.7349	0.7685	2.45	0.014
AT1G67300	0.3261	0.3557	0.8794	0.7929	2.45	0.036
AT4G30990	0.2599	0.3296	0.7181	0.725	2.45	0.05
AT4G03130	1.1454	1.1201	2.7033	2.8798	2.46	0.031
AT2G31865	0.4332	0.439	1.0319	1.1125	2.46	0.039
AT2G43410	0.0508	0.0671	0.1588	0.133	2.47	0.043
AT3G44400	0.3985	0.2708	0.8802	0.7868	2.49	0.03
AT5G54710	0.28	0.3633	0.7874	0.8218	2.5	0.03
AT3G48190	0.0965	0.1346	0.3147	0.2678	2.52	0.031
AT1G13350	0.1798	0.1839	0.4747	0.442	2.52	0.035
AT1G61215	0.3153	0.4492	0.9392	0.9933	2.53	0.044
AT5G52040	0.0503	0.0667	0.1614	0.1357	2.54	0.04
AT4G39270	0.1905	0.1825	0.4623	0.4881	2.55	0.017
AT4G13410	0.4098	0.2467	0.7675	0.9093	2.55	0.044
AT5G47180	0.2392	0.2303	0.6167	0.5941	2.58	0.0082
AT4G17640	0.1145	0.1129	0.2847	0.3009	2.58	0.027
AT5G48610	0.1035	0.1297	0.3048	0.3024	2.6	0.043
AT2G03060	0.1258	0.0798	0.2522	0.2854	2.61	0.035
AT1G09140	0.2802	0.2824	0.7497	0.728	2.63	0.014
AT1G19080	0.195	0.2592	0.5878	0.6227	2.66	0.021
AT4G22753	0.8508	1.073	2.4769	2.6516	2.67	0.0093
AT3G50380	0.1658	0.1173	0.3974	0.3603	2.68	0.019
AT3G24460	0.527	0.3906	1.2003	1.2684	2.69	0.024
AT1G01170	0.0208	0.0228	0.0616	0.0573	2.73	0.014
AT2G38940	0.3874	0.3295	0.9197	1.0415	2.74	0.03
AT1G04945	0.0211	0.0173	0.0564	0.049	2.74	0.033
AT3G13190	0.1918	0.226	0.5852	0.5633	2.75	0.0061
AT2G32060	0.0193	0.0228	0.0595	0.0569	2.77	0.0052
AT5G63050	0.0802	0.0998	0.2569	0.2417	2.77	0.0074
AT3G07150	0.2412	0.2911	0.8067	0.6963	2.82	0.039
AT4G35110	0.0484	0.0286	0.1042	0.1138	2.83	0.049
AT2G16600	0.0006	0.0006	0.0016	0.0018	2.86	0.016
AT4G00560	0.268	0.224	0.7094	0.7196	2.9	0.023
AT3G61220	0.0068	0.0115	0.0247	0.0286	2.92	0.031
AT5G42770	0.2257	0.2418	0.6959	0.6727	2.93	0.0018
AT1G67120	0.3422	0.253	0.8153	0.927	2.93	0.017
AT5G61950	0.3478	0.5246	1.2324	1.3959	3.01	0.019
AT2G32640	0.273	0.3355	0.8835	0.9637	3.04	0.0083
AT1G08125	0.034	0.0223	0.0885	0.0849	3.08	0.046
AT5G49470	0.0938	0.0555	0.2722	0.2219	3.31	0.037
AT3G19230	0.3056	0.5036	1.3799	1.2966	3.31	0.038
AT4G26510	0.0412	0.0706	0.174	0.1991	3.34	0.023
AT1G32120	0.7316	0.7204	2.4878	2.5736	3.49	0.014
AT5G57190	0.3408	0.4379	1.3692	1.3681	3.52	0.032
AT4G39170	0.0121	0.01	0.0407	0.0377	3.55	0.0065
AT3G15605	1.1031	0.8097	3.5239	3.2647	3.55	0.0068
AT5G25770	0.1193	0.1189	0.454	0.4163	3.65	0.038
AT2G20770	0.1112	0.2379	0.5662	0.7248	3.7	0.048
AT1G02460	0.1991	0.2372	0.807	0.8237	3.74	0.0072
AT1G33790	0.2814	0.317	1.0648	1.1998	3.78	0.039
AT1G32410	0.0469	0.0285	0.1331	0.1582	3.86	0.025
AT1G23860	0.0062	0.0104	0.0324	0.0352	4.06	0.015
AT4G15530	0.0105	0.0061	0.0322	0.036	4.1	0.013
AT1G07350	0.098	0.1281	0.442	0.5019	4.18	0.022
AT4G18205	0.24	0.1483	0.9083	0.7741	4.33	0.022
AT3G59990	0.0069	0.003	0.0203	0.0225	4.33	0.034
AT2G42330	0.1094	0.091	0.4475	0.4332	4.4	0.0016
AT4G33080	0.0584	0.0741	0.3037	0.2846	4.44	0.0034
AT1G11300	0.3323	0.6464	2.1097	2.2384	4.44	0.033
AT1G79930	0.0105	0.0112	0.0494	0.0487	4.52	0.00019
AT2G19480	0.042	0.0526	0.2288	0.198	4.52	0.038
AT4G35785	0.0496	0.0396	0.194	0.2128	4.56	0.012
AT3G13120	0.011	0.0143	0.0549	0.0617	4.62	0.02
AT4G16990	0.2103	0.1691	0.9322	0.8338	4.65	0.022
AT3G61440	0.0203	0.0131	0.0823	0.075	4.71	0.0068
AT2G01450	0.0176	0.0063	0.0509	0.0618	4.72	0.03
AT1G76480	0.2909	0.195	1.2586	1.0927	4.84	0.021
AT5G55060	0.0883	0.0278	0.2574	0.3317	5.07	0.042
AT1G29785	0.0425	0.098	0.3966	0.3286	5.16	0.024
AT5G19030	0.1233	0.0651	0.5297	0.4459	5.18	0.022
AT5G43430	0.065	0.0198	0.2039	0.2385	5.22	0.029
AT1G54210	0.016	0.0128	0.0783	0.0743	5.28	0.0023
AT3G55770	0.0018	0.0031	0.0123	0.0142	5.33	0.017
AT5G22460	0.0094	0.0149	0.0678	0.0625	5.37	0.0052
AT1G10657	0.0994	0.0899	0.4889	0.5445	5.46	0.037
AT3G49410	0.0651	0.1194	0.5785	0.5162	5.93	0.0087
AT4G20260	0.0053	0.0297	0.092	0.1168	5.97	0.038
AT5G51080	0.0587	0.0233	0.2418	0.2562	6.07	0.03
AT1G19350	0.0115	0.0026	0.0539	0.0504	7.37	0.038
AT1G06265	0.0604	0.1368	0.6854	0.8123	7.6	0.023
AT4G29810	0.0154	0.0268	0.1762	0.1485	7.69	0.035
AT5G09410	0.0165	0.0344	0.1899	0.2109	7.86	0.0068
AT1G55840	0.0126	0.0218	0.1371	0.136	7.95	0.023
AT1G70790	0.1263	0.0736	0.7718	0.8408	8.07	0.005
AT2G16930	0.0252	0	0.1122	0.0945	8.2	0.035
AT2G21540	0.0562	0.0749	0.5338	0.546	8.24	0.0013
AT5G36170	0.0915	0.1116	0.8323	0.8414	8.24	0.0021
AT4G08990	0	1.3102	4.8597	5.9899	8.28	0.033
AT3G62830	0	0.0029	0.014	0.0118	9.01	0.028
AT2G42130	0.0269	0.0319	0.2756	0.2711	9.29	0.00021
AT5G14890	0.1269	0.1505	1.2724	1.3345	9.4	0.0072
AT3G24255	0	0.0497	0.2583	0.2143	9.5	0.025
AT3G52030	0.0084	0	0.0477	0.0427	10.76	0.025
AT3G05400	0	0.0189	0.1017	0.1161	11.53	0.017
AT5G56370	0.0421	0.0443	0.5896	0.5351	13.02	0.033
AT1G75560	0.012	0.0051	0.1259	0.1076	13.67	0.031
AT3G51040	0.0258	0	0.1649	0.1924	13.86	0.013
AT1G18900	0.0164	0	0.1131	0.1448	15.71	0.042
AT2G36250	0	0.0036	0.0416	0.036	21.65	0.014
AT2G21170	0.0016	0.0057	0.0833	0.0951	24.18	0.027
AT1G02205	0.0094	0.0104	0.2661	0.2622	26.63	0.0025
AT4G02140	0.0243	0.0077	0.4497	0.4618	28.44	0.00092
AT1G10590	0.0034	0.0027	0.1424	0.1323	45.21	0.024
AT5G19520	0	0	2.0408	2.1383	Inf	0.015
AT4G19520	0	0	0.7417	0.7866	Inf	0.019
AT1G17980	0	0	0.0799	0.087	Inf	0.027
AT1G62580	0	0	1.4264	1.5549	Inf	0.027
AT5G37850	0	0	0.0386	0.0422	Inf	0.028
AT2G46450	0	0	0.1363	0.1244	Inf	0.029
AT3G16360	0	0	0.9919	0.9052	Inf	0.029
AT4G17470	0	0	0.0888	0.0801	Inf	0.033
AT3G26470	0	0	0.7618	0.8614	Inf	0.039
AT1G80490	0	0	0.0284	0.025	Inf	0.04
AT1G27020	0	0	0.5914	0.6894	Inf	0.049
